# Supplementary material for: Liproxstatin-1 Alleviated Ischemia/Reperfusion-Induced Acute Kidney Injury via Inhibiting Ferroptosis
Source: Antioxidants (Basel). 2024 Jan 31;13(2):182. doi: 10.3390/antiox13020182 (PMC10886111; doi:10.3390/antiox13020182)
Supplement: Supplementary file 1 [file antioxidants-13-00182-s001.zip]

Archive with 7 entries (7 files):
- Supplementary Figure S1.jpg
- Supplementary Figure S2.jpg
- Supplementary Figure S3.jpg
- Supplementary Figure S4.jpg
- Supplementary Figure S5.jpg
- Supplementary Table S1.xls
- Supplementary Table S2.pdf
