# Supplementary material for: Liproxstatin-1 Alleviated Ischemia/Reperfusion-Induced Acute Kidney Injury via Inhibiting Ferroptosis
Source: Antioxidants (Basel). 2024 Jan 31;13(2):182. doi: 10.3390/antiox13020182 (PMC10886111; doi:10.3390/antiox13020182)
Supplement: Supplementary file 1 [file antioxidants-13-00182-s001.zip › Supplementary Table S1.xls]

## Sheet: IR_vs_control.result
gene_id	log2FoldChange	pvalue	padj	symbol	description
ENSMUSG00000057228	-5.3588	7.7802e-123	2.0787e-118	Aadat	aminoadipate aminotransferase [Source:MGI Symbol;Acc:MGI:1345167]
ENSMUSG00000024313	-6.2574	1.1995e-92	1.6024e-88	Mep1b	meprin 1 beta [Source:MGI Symbol;Acc:MGI:96964]
ENSMUSG00000033715	-5.9354	4.5006e-67	4.0082e-63	Akr1c14	aldo-keto reductase family 1, member C14 [Source:MGI Symbol;Acc:MGI:2145458]
ENSMUSG00000028017	-4.718	2.4704e-56	1.6501e-52	Egf	epidermal growth factor [Source:MGI Symbol;Acc:MGI:95290]
ENSMUSG00000029762	4.4493	1.364e-55	7.2885e-52	Akr1b8	aldo-keto reductase family 1, member B8 [Source:MGI Symbol;Acc:MGI:107673]
ENSMUSG00000022366	-4.225	1.0605e-53	4.7223e-50	Slc22a22	solute carrier family 22 (organic cation transporter), member 22 [Source:MGI Symbol;Acc:MGI:2446114]
ENSMUSG00000035031	-5.2214	4.9172e-53	1.8768e-49	C8a	complement component 8, alpha polypeptide [Source:MGI Symbol;Acc:MGI:2668347]
ENSMUSG00000033831	4.9254	7.3266e-52	2.4469e-48	Fgb	fibrinogen beta chain [Source:MGI Symbol;Acc:MGI:99501]
ENSMUSG00000109311	-4.0335	1.7755e-51	5.2708e-48	AI314278	expressed sequence AI314278 [Source:MGI Symbol;Acc:MGI:2141898]
ENSMUSG00000027870	-3.5001	1.4605e-50	3.9021e-47	Hao2	hydroxyacid oxidase 2 [Source:MGI Symbol;Acc:MGI:96012]
ENSMUSG00000074254	-3.9103	3.1399e-50	7.6265e-47	Cyp2a4	cytochrome P450, family 2, subfamily a, polypeptide 4 [Source:MGI Symbol;Acc:MGI:88596]
ENSMUSG00000074183	4.1581	1.4969e-46	3.3329e-43	Gsta1	glutathione S-transferase, alpha 1 (Ya) [Source:MGI Symbol;Acc:MGI:1095417]
ENSMUSG00000023120	-5.7989	2.8141e-45	5.7837e-42	Ldc1	leucine decarboxylase 1 [Source:MGI Symbol;Acc:MGI:2685699]
ENSMUSG00000109628	-4.6891	7.095e-45	1.354e-41	BC024386	cDNA sequence BC023486 [Source:MGI Symbol;Acc:MGI:2669313]
ENSMUSG00000063590	-4.6379	1.3485e-44	2.4019e-41	Slc22a28	solute carrier family 22, member 28 [Source:MGI Symbol;Acc:MGI:3645714]
ENSMUSG00000113175	-6.5525	7.2034e-43	1.2029e-39	Gm9973	predicted gene 9973 [Source:MGI Symbol;Acc:MGI:3642527]
ENSMUSG00000029380	4.278	1.7197e-42	2.7028e-39	Cxcl1	chemokine (C-X-C motif) ligand 1 [Source:MGI Symbol;Acc:MGI:108068]
ENSMUSG00000047586	-5.8569	6.9063e-40	1.0251e-36	Nccrp1	non-specific cytotoxic cell receptor protein 1 homolog (zebrafish) [Source:MGI Symbol;Acc:MGI:2685009]
ENSMUSG00000036110	-4.7786	3.5304e-38	4.9645e-35	Slc17a2	solute carrier family 17 (sodium phosphate), member 2 [Source:MGI Symbol;Acc:MGI:2443098]
ENSMUSG00000038526	-3.3642	6.9705e-37	9.3119e-34	Car14	carbonic anhydrase 14 [Source:MGI Symbol;Acc:MGI:1344341]
ENSMUSG00000006342	-3.1677	6.1017e-36	7.763e-33	Susd2	sushi domain containing 2 [Source:MGI Symbol;Acc:MGI:1918983]
ENSMUSG00000072664	-3.8168	3.9701e-35	4.8215e-32	Ugt3a1	UDP glycosyltransferases 3 family, polypeptide A1 [Source:MGI Symbol;Acc:MGI:2146055]
ENSMUSG00000067144	-3.9718	8.995e-35	1.0449e-31	Slc22a7	solute carrier family 22 (organic anion transporter), member 7 [Source:MGI Symbol;Acc:MGI:1859559]
ENSMUSG00000068699	4.1392	4.5915e-34	5.1115e-31	Flnc	filamin C, gamma [Source:MGI Symbol;Acc:MGI:95557]
ENSMUSG00000021750	-3.4106	3.5877e-33	3.8342e-30	Fam107a	family with sequence similarity 107, member A [Source:MGI Symbol;Acc:MGI:3041256]
ENSMUSG00000038704	-3.482	8.3128e-32	8.5424e-29	Aspdh	aspartate dehydrogenase domain containing [Source:MGI Symbol;Acc:MGI:1915602]
ENSMUSG00000021214	-3.483	1.6046e-30	1.5878e-27	Akr1c18	aldo-keto reductase family 1, member C18 [Source:MGI Symbol;Acc:MGI:2145420]
ENSMUSG00000021416	-2.7587	2.7327e-30	2.6076e-27	Eci3	enoyl-Coenzyme A delta isomerase 3 [Source:MGI Symbol;Acc:MGI:1916373]
ENSMUSG00000020051	-3.6341	6.2075e-30	5.7191e-27	Pah	phenylalanine hydroxylase [Source:MGI Symbol;Acc:MGI:97473]
ENSMUSG00000038641	-3.7356	4.0125e-29	3.4582e-26	Akr1d1	aldo-keto reductase family 1, member D1 [Source:MGI Symbol;Acc:MGI:2384785]
ENSMUSG00000053303	-4.163	4.0037e-29	3.4582e-26	Slc22a26	solute carrier family 22 (organic cation transporter), member 26 [Source:MGI Symbol;Acc:MGI:2385316]
ENSMUSG00000029304	3.4272	7.2216e-29	6.0296e-26	Spp1	secreted phosphoprotein 1 [Source:MGI Symbol;Acc:MGI:98389]
ENSMUSG00000030364	-4.3306	8.35e-29	6.7605e-26	Clec2h	C-type lectin domain family 2, member h [Source:MGI Symbol;Acc:MGI:2136934]
ENSMUSG00000049382	2.669	8.7999e-29	6.9152e-26	Krt8	keratin 8 [Source:MGI Symbol;Acc:MGI:96705]
ENSMUSG00000019767	-5.6706	1.4802e-28	1.1299e-25	Ccdc170	coiled-coil domain containing 170 [Source:MGI Symbol;Acc:MGI:2685067]
ENSMUSG00000048911	-3.9146	2.691e-28	1.9972e-25	Rnf24	ring finger protein 24 [Source:MGI Symbol;Acc:MGI:1261771]
ENSMUSG00000021390	-3.3456	4.0642e-28	2.9348e-25	Ogn	osteoglycin [Source:MGI Symbol;Acc:MGI:109278]
ENSMUSG00000024757	-3.8898	1.2926e-27	9.0887e-25	Slc22a19	solute carrier family 22 (organic anion transporter), member 19 [Source:MGI Symbol;Acc:MGI:2442751]
ENSMUSG00000022037	2.9825	1.6227e-27	1.1117e-24	Clu	clusterin [Source:MGI Symbol;Acc:MGI:88423]
ENSMUSG00000068086	-4.4629	2.4894e-27	1.6628e-24	Cyp2d9	cytochrome P450, family 2, subfamily d, polypeptide 9 [Source:MGI Symbol;Acc:MGI:88606]
ENSMUSG00000039438	-3.3732	3.3165e-27	2.1612e-24	Ttc36	tetratricopeptide repeat domain 36 [Source:MGI Symbol;Acc:MGI:2384760]
ENSMUSG00000002228	4.0912	5.0692e-27	3.2247e-24	Ppm1j	protein phosphatase 1J [Source:MGI Symbol;Acc:MGI:1919137]
ENSMUSG00000030244	-4.224	8.0098e-27	4.9769e-24	Gys2	glycogen synthase 2 [Source:MGI Symbol;Acc:MGI:2385254]
ENSMUSG00000061718	-3.7103	1.6608e-26	1.0085e-23	Ppp1r1b	protein phosphatase 1, regulatory inhibitor subunit 1B [Source:MGI Symbol;Acc:MGI:94860]
ENSMUSG00000054385	-5.1083	3.4751e-26	2.0633e-23	Ceacam2	carcinoembryonic antigen-related cell adhesion molecule 2 [Source:MGI Symbol;Acc:MGI:1347246]
ENSMUSG00000058740	-4.8937	5.4941e-26	3.1911e-23	Kcnt1	potassium channel, subfamily T, member 1 [Source:MGI Symbol;Acc:MGI:1924627]
ENSMUSG00000002289	2.5116	5.6961e-26	3.238e-23	Angptl4	angiopoietin-like 4 [Source:MGI Symbol;Acc:MGI:1888999]
ENSMUSG00000018211	-3.2058	9.8063e-26	5.4584e-23	Wfdc15b	WAP four-disulfide core domain 15B [Source:MGI Symbol;Acc:MGI:2445041]
ENSMUSG00000079495	-4.841	2.37e-25	1.2923e-22	Nat8f6	N-acetyltransferase 8 (GCN5-related) family member 6 [Source:MGI Symbol;Acc:MGI:3779382]
ENSMUSG00000034871	-3.4855	3.8995e-25	2.0837e-22	Fam151a	family with sequence simliarity 151, member A [Source:MGI Symbol;Acc:MGI:2657115]
ENSMUSG00000052562	-4.3018	1.0105e-24	5.2938e-22	Slc22a30	solute carrier family 22, member 30 [Source:MGI Symbol;Acc:MGI:2442750]
ENSMUSG00000041828	-3.6138	1.162e-24	5.9705e-22	Abca8a	ATP-binding cassette, sub-family A (ABC1), member 8a [Source:MGI Symbol;Acc:MGI:2386846]
ENSMUSG00000021207	-2.6626	2.0851e-24	1.0511e-21	Akr1c21	aldo-keto reductase family 1, member C21 [Source:MGI Symbol;Acc:MGI:1924587]
ENSMUSG00000015652	3.0742	2.1861e-24	1.0816e-21	Steap1	six transmembrane epithelial antigen of the prostate 1 [Source:MGI Symbol;Acc:MGI:1917608]
ENSMUSG00000105954	4.399	2.4104e-24	1.1709e-21	Gm42793	predicted gene 42793 [Source:MGI Symbol;Acc:MGI:5662930]
ENSMUSG00000064373	-2.3461	3.5606e-24	1.6988e-21	Selenop	selenoprotein P [Source:MGI Symbol;Acc:MGI:894288]
ENSMUSG00000037613	3.2778	4.3395e-24	2.0341e-21	Tnfrsf23	tumor necrosis factor receptor superfamily, member 23 [Source:MGI Symbol;Acc:MGI:1930269]
ENSMUSG00000028001	3.6071	5.9086e-24	2.7218e-21	Fga	fibrinogen alpha chain [Source:MGI Symbol;Acc:MGI:1316726]
ENSMUSG00000034593	-2.4801	8.6039e-24	3.8962e-21	Myo5a	myosin VA [Source:MGI Symbol;Acc:MGI:105976]
ENSMUSG00000029484	2.781	1.182e-23	5.2633e-21	Anxa3	annexin A3 [Source:MGI Symbol;Acc:MGI:1201378]
ENSMUSG00000041959	2.5165	1.2187e-23	5.338e-21	S100a10	S100 calcium binding protein A10 (calpactin) [Source:MGI Symbol;Acc:MGI:1339468]
ENSMUSG00000111709	4.882	1.5374e-23	6.625e-21	Gm3776	predicted gene 3776 [Source:MGI Symbol;Acc:MGI:3826440]
ENSMUSG00000022947	3.8028	1.6113e-23	6.7276e-21	Cbr3	carbonyl reductase 3 [Source:MGI Symbol;Acc:MGI:1309992]
ENSMUSG00000075044	-3.7115	1.6115e-23	6.7276e-21	Slc22a29	solute carrier family 22. member 29 [Source:MGI Symbol;Acc:MGI:3605624]
ENSMUSG00000039710	-5.1935	3.4081e-23	1.4009e-20	Slc7a12	solute carrier family 7 (cationic amino acid transporter, y+ system), member 12 [Source:MGI Symbol;Acc:MGI:2156159]
ENSMUSG00000031613	-2.9854	3.6521e-23	1.4784e-20	Hpgd	hydroxyprostaglandin dehydrogenase 15 (NAD) [Source:MGI Symbol;Acc:MGI:108085]
ENSMUSG00000066097	-2.9805	4.6753e-23	1.8644e-20	Cyp2j11	cytochrome P450, family 2, subfamily j, polypeptide 11 [Source:MGI Symbol;Acc:MGI:2140224]
ENSMUSG00000015568	-2.6559	8.6816e-23	3.4111e-20	Lpl	lipoprotein lipase [Source:MGI Symbol;Acc:MGI:96820]
ENSMUSG00000047281	3.2614	1.2765e-22	4.9429e-20	Sfn	stratifin [Source:MGI Symbol;Acc:MGI:1891831]
ENSMUSG00000050335	2.5528	2.41e-22	9.1988e-20	Lgals3	lectin, galactose binding, soluble 3 [Source:MGI Symbol;Acc:MGI:96778]
ENSMUSG00000060487	2.8811	5.6972e-22	2.1439e-19	Samd5	sterile alpha motif domain containing 5 [Source:MGI Symbol;Acc:MGI:2444815]
ENSMUSG00000046598	-3.5849	9.9275e-22	3.6839e-19	Bdh1	3-hydroxybutyrate dehydrogenase, type 1 [Source:MGI Symbol;Acc:MGI:1919161]
ENSMUSG00000004668	-3.44	1.0835e-21	3.9657e-19	Abca13	ATP-binding cassette, sub-family A (ABC1), member 13 [Source:MGI Symbol;Acc:MGI:2388707]
ENSMUSG00000046711	3.5994	1.4951e-21	5.3983e-19	Hmga1	high mobility group AT-hook 1 [Source:MGI Symbol;Acc:MGI:96160]
ENSMUSG00000042041	4.3493	1.5423e-21	5.4942e-19	2010003K11Rik	RIKEN cDNA 2010003K11 gene [Source:MGI Symbol;Acc:MGI:1917111]
ENSMUSG00000031750	2.6577	2.0605e-21	7.2437e-19	Il34	interleukin 34 [Source:MGI Symbol;Acc:MGI:1923777]
ENSMUSG00000026725	-5.7798	2.0885e-21	7.2467e-19	Tnn	tenascin N [Source:MGI Symbol;Acc:MGI:2665790]
ENSMUSG00000022583	-5.5576	2.3948e-21	8.2031e-19	Ly6f	lymphocyte antigen 6 complex, locus F [Source:MGI Symbol;Acc:MGI:109441]
ENSMUSG00000046687	-2.613	2.4862e-21	8.4086e-19	Gm5424	predicted gene 5424 [Source:MGI Symbol;Acc:MGI:3643173]
ENSMUSG00000019232	-4.4857	3.0005e-21	1.0021e-18	Etnppl	ethanolamine phosphate phospholyase [Source:MGI Symbol;Acc:MGI:1919010]
ENSMUSG00000034258	-3.1883	4.5389e-21	1.4972e-18	Flvcr2	feline leukemia virus subgroup C cellular receptor 2 [Source:MGI Symbol;Acc:MGI:2384974]
ENSMUSG00000037443	3.6733	8.465e-21	2.7581e-18	Cep85	centrosomal protein 85 [Source:MGI Symbol;Acc:MGI:1917262]
ENSMUSG00000030004	-2.662	1.0068e-20	3.241e-18	Nat8	N-acetyltransferase 8 (GCN5-related) [Source:MGI Symbol;Acc:MGI:1915646]
ENSMUSG00000076441	-2.7282	1.2401e-20	3.9445e-18	Ass1	argininosuccinate synthetase 1 [Source:MGI Symbol;Acc:MGI:88090]
ENSMUSG00000056487	-4.2841	2.9311e-20	9.2133e-18	Mettl7a2	methyltransferase like 7A2 [Source:MGI Symbol;Acc:MGI:3026615]
ENSMUSG00000040726	3.5176	3.5688e-20	1.1087e-17	Hesx1	homeobox gene expressed in ES cells [Source:MGI Symbol;Acc:MGI:96071]
ENSMUSG00000028553	-2.8161	5.7449e-20	1.7643e-17	Angptl3	angiopoietin-like 3 [Source:MGI Symbol;Acc:MGI:1353627]
ENSMUSG00000053168	-4.4408	6.5988e-20	2.0035e-17	9030619P08Rik	RIKEN cDNA 9030619P08 gene [Source:MGI Symbol;Acc:MGI:3612405]
ENSMUSG00000005716	-4.2069	6.8514e-20	2.0568e-17	Pvalb	parvalbumin [Source:MGI Symbol;Acc:MGI:97821]
ENSMUSG00000040213	-3.0789	8.5081e-20	2.5258e-17	Kyat3	kynurenine aminotransferase 3 [Source:MGI Symbol;Acc:MGI:2677849]
ENSMUSG00000024640	2.5063	8.8665e-20	2.6033e-17	Psat1	phosphoserine aminotransferase 1 [Source:MGI Symbol;Acc:MGI:2183441]
ENSMUSG00000046623	3.6819	1.9573e-19	5.6843e-17	Gjb4	gap junction protein, beta 4 [Source:MGI Symbol;Acc:MGI:95722]
ENSMUSG00000066026	-2.4859	2.8103e-19	8.0738e-17	Dhrs3	dehydrogenase/reductase (SDR family) member 3 [Source:MGI Symbol;Acc:MGI:1315215]
ENSMUSG00000033860	3.6423	4.3576e-19	1.2386e-16	Fgg	fibrinogen gamma chain [Source:MGI Symbol;Acc:MGI:95526]
ENSMUSG00000002204	-2.8294	4.5046e-19	1.2669e-16	Napsa	napsin A aspartic peptidase [Source:MGI Symbol;Acc:MGI:109365]
ENSMUSG00000028494	4.1381	5.9008e-19	1.6423e-16	Plin2	perilipin 2 [Source:MGI Symbol;Acc:MGI:87920]
ENSMUSG00000045136	2.1937	6.832e-19	1.8818e-16	Tubb2b	tubulin, beta 2B class IIB [Source:MGI Symbol;Acc:MGI:1920960]
ENSMUSG00000022010	2.3979	8.2953e-19	2.2387e-16	Tsc22d1	TSC22 domain family, member 1 [Source:MGI Symbol;Acc:MGI:109127]
ENSMUSG00000032231	2.2504	8.2688e-19	2.2387e-16	Anxa2	annexin A2 [Source:MGI Symbol;Acc:MGI:88246]
ENSMUSG00000023905	3.5534	1.0189e-18	2.7223e-16	Tnfrsf12a	tumor necrosis factor receptor superfamily, member 12a [Source:MGI Symbol;Acc:MGI:1351484]
ENSMUSG00000057880	-2.6722	1.2153e-18	3.2148e-16	Abat	4-aminobutyrate aminotransferase [Source:MGI Symbol;Acc:MGI:2443582]
ENSMUSG00000040322	2.9616	1.4238e-18	3.7295e-16	Slc25a24	solute carrier family 25 (mitochondrial carrier, phosphate carrier), member 24 [Source:MGI Symbol;Acc:MGI:1917160]
ENSMUSG00000034765	4.5187	1.6558e-18	4.2951e-16	Dusp5	dual specificity phosphatase 5 [Source:MGI Symbol;Acc:MGI:2685183]
ENSMUSG00000031298	3.3573	3.4331e-18	8.8198e-16	Adgrg2	adhesion G protein-coupled receptor G2 [Source:MGI Symbol;Acc:MGI:2446854]
ENSMUSG00000023043	2.3415	4.2377e-18	1.0783e-15	Krt18	keratin 18 [Source:MGI Symbol;Acc:MGI:96692]
ENSMUSG00000039463	-2.1713	5.6678e-18	1.4286e-15	Slc9a8	solute carrier family 9 (sodium/hydrogen exchanger), member 8 [Source:MGI Symbol;Acc:MGI:1924281]
ENSMUSG00000037953	-4.8876	7.7866e-18	1.9443e-15	A4gnt	alpha-1,4-N-acetylglucosaminyltransferase [Source:MGI Symbol;Acc:MGI:2143261]
ENSMUSG00000061353	-2.804	1.1424e-17	2.8263e-15	Cxcl12	chemokine (C-X-C motif) ligand 12 [Source:MGI Symbol;Acc:MGI:103556]
ENSMUSG00000020460	2.0373	1.1694e-17	2.8663e-15	Rps27a	ribosomal protein S27A [Source:MGI Symbol;Acc:MGI:1925544]
ENSMUSG00000027227	-2.3908	1.8411e-17	4.472e-15	Sord	sorbitol dehydrogenase [Source:MGI Symbol;Acc:MGI:98266]
ENSMUSG00000000154	-2.2776	2.0827e-17	5.0131e-15	Slc22a18	solute carrier family 22 (organic cation transporter), member 18 [Source:MGI Symbol;Acc:MGI:1336884]
ENSMUSG00000069805	-2.3324	2.8086e-17	6.7e-15	Fbp1	fructose bisphosphatase 1 [Source:MGI Symbol;Acc:MGI:95492]
ENSMUSG00000026295	-2.2399	3.1957e-17	7.556e-15	Spp2	secreted phosphoprotein 2 [Source:MGI Symbol;Acc:MGI:1922646]
ENSMUSG00000104887	-6.3554	3.2516e-17	7.6207e-15	Gm43158	predicted gene 43158 [Source:MGI Symbol;Acc:MGI:5663295]
ENSMUSG00000023262	-2.9357	3.4232e-17	7.953e-15	Acy1	aminoacylase 1 [Source:MGI Symbol;Acc:MGI:87913]
ENSMUSG00000034785	-2.2646	3.5741e-17	8.2322e-15	Dio1	deiodinase, iodothyronine, type I [Source:MGI Symbol;Acc:MGI:94896]
ENSMUSG00000086784	-2.2997	4.3235e-17	9.7893e-15	Isoc2a	isochorismatase domain containing 2a [Source:MGI Symbol;Acc:MGI:3609243]
ENSMUSG00000033427	-2.468	4.3115e-17	9.7893e-15	Upb1	ureidopropionase, beta [Source:MGI Symbol;Acc:MGI:2143535]
ENSMUSG00000041577	-3.2183	5.1272e-17	1.1512e-14	Prelp	proline arginine-rich end leucine-rich repeat [Source:MGI Symbol;Acc:MGI:2151110]
ENSMUSG00000078249	3.4208	6.4776e-17	1.4422e-14	Hmga1b	high mobility group AT-hook 1B [Source:MGI Symbol;Acc:MGI:96161]
ENSMUSG00000091972	-4.2639	7.0198e-17	1.5501e-14	Tmem207	transmembrane protein 207 [Source:MGI Symbol;Acc:MGI:2685386]
ENSMUSG00000115888	-4.0253	7.3424e-17	1.608e-14	Gm31369	predicted gene, 31369 [Source:MGI Symbol;Acc:MGI:5590528]
ENSMUSG00000059049	-3.0656	1.0747e-16	2.3345e-14	Frem1	Fras1 related extracellular matrix protein 1 [Source:MGI Symbol;Acc:MGI:2670972]
ENSMUSG00000000567	4.2187	1.1557e-16	2.4901e-14	Sox9	SRY (sex determining region Y)-box 9 [Source:MGI Symbol;Acc:MGI:98371]
ENSMUSG00000042662	-3.5827	1.3847e-16	2.9596e-14	Dusp15	dual specificity phosphatase-like 15 [Source:MGI Symbol;Acc:MGI:1934928]
ENSMUSG00000031146	2.0137	1.6495e-16	3.4976e-14	Plp2	proteolipid protein 2 [Source:MGI Symbol;Acc:MGI:1298382]
ENSMUSG00000034456	-4.2566	1.7271e-16	3.6335e-14	Uroc1	urocanase domain containing 1 [Source:MGI Symbol;Acc:MGI:2385332]
ENSMUSG00000022613	-2.427	2.6125e-16	5.4532e-14	Miox	myo-inositol oxygenase [Source:MGI Symbol;Acc:MGI:1891725]
ENSMUSG00000112188	-4.4333	2.7958e-16	5.7905e-14	Gm47708	predicted gene, 47708 [Source:MGI Symbol;Acc:MGI:6096827]
ENSMUSG00000021490	-2.6572	3.0599e-16	6.2887e-14	Slc34a1	solute carrier family 34 (sodium phosphate), member 1 [Source:MGI Symbol;Acc:MGI:1345284]
ENSMUSG00000040663	3.1751	3.1799e-16	6.4855e-14	Clcf1	cardiotrophin-like cytokine factor 1 [Source:MGI Symbol;Acc:MGI:1930088]
ENSMUSG00000003477	-3.9808	4.6414e-16	9.3947e-14	Inmt	indolethylamine N-methyltransferase [Source:MGI Symbol;Acc:MGI:102963]
ENSMUSG00000090098	-4.9274	4.9212e-16	9.886e-14	Alms1-ps2	ALMS1, centrosome and basal body associated, pseudogene 2 [Source:MGI Symbol;Acc:MGI:3779593]
ENSMUSG00000028012	-3.4293	5.9522e-16	1.1868e-13	Rrh	retinal pigment epithelium derived rhodopsin homolog [Source:MGI Symbol;Acc:MGI:1097709]
ENSMUSG00000027896	-2.7986	6.6358e-16	1.3133e-13	Slc16a4	solute carrier family 16 (monocarboxylic acid transporters), member 4 [Source:MGI Symbol;Acc:MGI:2385183]
ENSMUSG00000035356	2.1523	6.7242e-16	1.321e-13	Nfkbiz	nuclear factor of kappa light polypeptide gene enhancer in B cells inhibitor, zeta [Source:MGI Symbol;Acc:MGI:1931595]
ENSMUSG00000024621	-2.1686	7.8086e-16	1.5228e-13	Csf1r	colony stimulating factor 1 receptor [Source:MGI Symbol;Acc:MGI:1339758]
ENSMUSG00000037428	7.2586	9.661e-16	1.8705e-13	Vgf	VGF nerve growth factor inducible [Source:MGI Symbol;Acc:MGI:1343180]
ENSMUSG00000034394	4.9307	1.1007e-15	2.1156e-13	Lif	leukemia inhibitory factor [Source:MGI Symbol;Acc:MGI:96787]
ENSMUSG00000012123	4.0195	1.1438e-15	2.1828e-13	Crybg2	crystallin beta-gamma domain containing 2 [Source:MGI Symbol;Acc:MGI:1334463]
ENSMUSG00000090817	-4.5019	1.2209e-15	2.3134e-13	Gm4450	predicted gene 4450 [Source:MGI Symbol;Acc:MGI:3782634]
ENSMUSG00000025911	-2.7129	1.3091e-15	2.4631e-13	Adhfe1	alcohol dehydrogenase, iron containing, 1 [Source:MGI Symbol;Acc:MGI:1923437]
ENSMUSG00000026185	-2.3836	1.3649e-15	2.5501e-13	Igfbp5	insulin-like growth factor binding protein 5 [Source:MGI Symbol;Acc:MGI:96440]
ENSMUSG00000042116	-2.2053	1.4014e-15	2.6003e-13	Vwa1	von Willebrand factor A domain containing 1 [Source:MGI Symbol;Acc:MGI:2179729]
ENSMUSG00000048424	-3.1308	1.4465e-15	2.6654e-13	Ranbp3l	RAN binding protein 3-like [Source:MGI Symbol;Acc:MGI:2444654]
ENSMUSG00000074768	-4.0825	1.8376e-15	3.3627e-13	Bhmt	betaine-homocysteine methyltransferase [Source:MGI Symbol;Acc:MGI:1339972]
ENSMUSG00000027613	1.9744	1.8671e-15	3.3935e-13	Eif6	eukaryotic translation initiation factor 6 [Source:MGI Symbol;Acc:MGI:1196288]
ENSMUSG00000031765	3.326	1.9047e-15	3.4385e-13	Mt1	metallothionein 1 [Source:MGI Symbol;Acc:MGI:97171]
ENSMUSG00000028961	2.0446	2.3751e-15	4.2448e-13	Pgd	phosphogluconate dehydrogenase [Source:MGI Symbol;Acc:MGI:97553]
ENSMUSG00000096852	-3.444	2.3831e-15	4.2448e-13	Cyp2d12	cytochrome P450, family 2, subfamily d, polypeptide 12 [Source:MGI Symbol;Acc:MGI:88604]
ENSMUSG00000049152	-2.2313	2.7826e-15	4.9236e-13	Ugt3a2	UDP glycosyltransferases 3 family, polypeptide A2 [Source:MGI Symbol;Acc:MGI:2145969]
ENSMUSG00000018623	5.0387	3.0493e-15	5.3599e-13	Mmp7	matrix metallopeptidase 7 [Source:MGI Symbol;Acc:MGI:103189]
ENSMUSG00000086600	-4.2384	3.1169e-15	5.4075e-13	C030005K06Rik	RIKEN cDNA C030005K06 gene [Source:MGI Symbol;Acc:MGI:1925945]
ENSMUSG00000037263	-3.8585	3.1035e-15	5.4075e-13	Aldh3b3	aldehyde dehydrogenase 3 family, member B3 [Source:MGI Symbol;Acc:MGI:1920708]
ENSMUSG00000114206	-6.1522	3.9864e-15	6.8715e-13	Gm30551	predicted gene, 30551 [Source:MGI Symbol;Acc:MGI:5589710]
ENSMUSG00000030587	2.5112	4.0694e-15	6.9697e-13	2200002D01Rik	RIKEN cDNA 2200002D01 gene [Source:MGI Symbol;Acc:MGI:1919525]
ENSMUSG00000027907	1.8342	6.7753e-15	1.153e-12	S100a11	S100 calcium binding protein A11 [Source:MGI Symbol;Acc:MGI:1338798]
ENSMUSG00000038587	3.3786	7.272e-15	1.2297e-12	Akap12	A kinase (PRKA) anchor protein (gravin) 12 [Source:MGI Symbol;Acc:MGI:1932576]
ENSMUSG00000036764	-2.2632	7.8751e-15	1.3233e-12	Dnajc12	DnaJ heat shock protein family (Hsp40) member C12 [Source:MGI Symbol;Acc:MGI:1353428]
ENSMUSG00000047502	-3.3222	8.8158e-15	1.4642e-12	Mroh7	maestro heat-like repeat family member 7 [Source:MGI Symbol;Acc:MGI:2685873]
ENSMUSG00000030972	-3.34	8.8231e-15	1.4642e-12	Acsm5	acyl-CoA synthetase medium-chain family member 5 [Source:MGI Symbol;Acc:MGI:2444086]
ENSMUSG00000056162	-3.4323	9.5442e-15	1.5741e-12	Cndp1	carnosine dipeptidase 1 (metallopeptidase M20 family) [Source:MGI Symbol;Acc:MGI:2451097]
ENSMUSG00000030945	-2.2721	1.0553e-14	1.7299e-12	Acsm2	acyl-CoA synthetase medium-chain family member 2 [Source:MGI Symbol;Acc:MGI:2385289]
ENSMUSG00000038072	-2.8758	1.1654e-14	1.8986e-12	Galnt11	polypeptide N-acetylgalactosaminyltransferase 11 [Source:MGI Symbol;Acc:MGI:2444392]
ENSMUSG00000039246	-2.6488	1.3512e-14	2.1879e-12	Lyplal1	lysophospholipase-like 1 [Source:MGI Symbol;Acc:MGI:2385115]
ENSMUSG00000022371	-2.6039	1.4041e-14	2.2599e-12	Col14a1	collagen, type XIV, alpha 1 [Source:MGI Symbol;Acc:MGI:1341272]
ENSMUSG00000046093	3.5083	1.5187e-14	2.4298e-12	Hpcal4	hippocalcin-like 4 [Source:MGI Symbol;Acc:MGI:2157521]
ENSMUSG00000055978	4.6752	2.1535e-14	3.4248e-12	Fut2	fucosyltransferase 2 [Source:MGI Symbol;Acc:MGI:109374]
ENSMUSG00000022346	2.8186	2.4575e-14	3.8851e-12	Myc	myelocytomatosis oncogene [Source:MGI Symbol;Acc:MGI:97250]
ENSMUSG00000028128	1.8971	3.0423e-14	4.7814e-12	F3	coagulation factor III [Source:MGI Symbol;Acc:MGI:88381]
ENSMUSG00000004655	-2.4645	3.1729e-14	4.9575e-12	Aqp1	aquaporin 1 [Source:MGI Symbol;Acc:MGI:103201]
ENSMUSG00000023044	-2.3806	3.2742e-14	5.0861e-12	Csad	cysteine sulfinic acid decarboxylase [Source:MGI Symbol;Acc:MGI:2180098]
ENSMUSG00000060147	1.966	3.3158e-14	5.1208e-12	Serpinb6a	serine (or cysteine) peptidase inhibitor, clade B, member 6a [Source:MGI Symbol;Acc:MGI:103123]
ENSMUSG00000032758	-2.602	3.3691e-14	5.1733e-12	Kap	kidney androgen regulated protein [Source:MGI Symbol;Acc:MGI:96653]
ENSMUSG00000004341	-1.9832	4.127e-14	6.3009e-12	Gpx6	glutathione peroxidase 6 [Source:MGI Symbol;Acc:MGI:1922762]
ENSMUSG00000027199	-3.5282	6.9712e-14	1.0583e-11	Gatm	glycine amidinotransferase (L-arginine:glycine amidinotransferase) [Source:MGI Symbol;Acc:MGI:1914342]
ENSMUSG00000019577	3.5189	7.2949e-14	1.1012e-11	Pdk4	pyruvate dehydrogenase kinase, isoenzyme 4 [Source:MGI Symbol;Acc:MGI:1351481]
ENSMUSG00000025921	1.7384	8.533e-14	1.2808e-11	Rdh10	retinol dehydrogenase 10 (all-trans) [Source:MGI Symbol;Acc:MGI:1924238]
ENSMUSG00000001025	1.9058	9.2533e-14	1.3812e-11	S100a6	S100 calcium binding protein A6 (calcyclin) [Source:MGI Symbol;Acc:MGI:1339467]
ENSMUSG00000071177	-3.0317	1.0624e-13	1.577e-11	Serpina1d	serine (or cysteine) peptidase inhibitor, clade A, member 1D [Source:MGI Symbol;Acc:MGI:891968]
ENSMUSG00000022445	-2.7984	1.1416e-13	1.6851e-11	Cyp2d26	cytochrome P450, family 2, subfamily d, polypeptide 26 [Source:MGI Symbol;Acc:MGI:1923529]
ENSMUSG00000032902	1.9732	1.2039e-13	1.7673e-11	Slc16a1	solute carrier family 16 (monocarboxylic acid transporters), member 1 [Source:MGI Symbol;Acc:MGI:106013]
ENSMUSG00000095143	-4.2916	1.2531e-13	1.8296e-11	Hsd3b4	hydroxy-delta-5-steroid dehydrogenase, 3 beta- and steroid delta-isomerase 4 [Source:MGI Symbol;Acc:MGI:96236]
ENSMUSG00000025610	-2.8703	1.3888e-13	2.0166e-11	Map3k7cl	Map3k7 C-terminal like [Source:MGI Symbol;Acc:MGI:2446584]
ENSMUSG00000053007	2.8526	1.6757e-13	2.42e-11	Creb5	cAMP responsive element binding protein 5 [Source:MGI Symbol;Acc:MGI:2443973]
ENSMUSG00000085772	-3.1089	1.7587e-13	2.5263e-11	D630024D03Rik	RIKEN cDNA D630024D03 gene [Source:MGI Symbol;Acc:MGI:3041224]
ENSMUSG00000030562	-2.1128	2.0387e-13	2.9129e-11	Nox4	NADPH oxidase 4 [Source:MGI Symbol;Acc:MGI:1354184]
ENSMUSG00000023067	4.0074	2.2111e-13	3.1424e-11	Cdkn1a	cyclin-dependent kinase inhibitor 1A (P21) [Source:MGI Symbol;Acc:MGI:104556]
ENSMUSG00000078650	-3.0555	2.5807e-13	3.6482e-11	G6pc	glucose-6-phosphatase, catalytic [Source:MGI Symbol;Acc:MGI:95607]
ENSMUSG00000046733	3.0325	2.614e-13	3.6758e-11	Gprc5a	G protein-coupled receptor, family C, group 5, member A [Source:MGI Symbol;Acc:MGI:1891250]
ENSMUSG00000006469	-3.0508	3.2631e-13	4.5408e-11	Slc34a3	solute carrier family 34 (sodium phosphate), member 3 [Source:MGI Symbol;Acc:MGI:2159410]
ENSMUSG00000005980	-2.2186	3.2514e-13	4.5408e-11	Dnase1	deoxyribonuclease I [Source:MGI Symbol;Acc:MGI:103157]
ENSMUSG00000030681	1.7095	3.4381e-13	4.7596e-11	Mvp	major vault protein [Source:MGI Symbol;Acc:MGI:1925638]
ENSMUSG00000106107	-4.0677	3.5001e-13	4.8204e-11	Gm43190	predicted gene 43190 [Source:MGI Symbol;Acc:MGI:5663327]
ENSMUSG00000024803	3.0356	3.5194e-13	4.8222e-11	Ankrd1	ankyrin repeat domain 1 (cardiac muscle) [Source:MGI Symbol;Acc:MGI:1097717]
ENSMUSG00000013698	1.9734	3.8566e-13	5.2571e-11	Pea15a	phosphoprotein enriched in astrocytes 15A [Source:MGI Symbol;Acc:MGI:104799]
ENSMUSG00000085826	-2.9812	4.0637e-13	5.5114e-11	Gm15638	predicted gene 15638 [Source:MGI Symbol;Acc:MGI:3783082]
ENSMUSG00000001270	-1.7369	4.4798e-13	6.045e-11	Ckb	creatine kinase, brain [Source:MGI Symbol;Acc:MGI:88407]
ENSMUSG00000022324	-2.5526	5.8025e-13	7.7905e-11	Matn2	matrilin 2 [Source:MGI Symbol;Acc:MGI:109613]
ENSMUSG00000031530	2.2836	6.4623e-13	8.633e-11	Dusp4	dual specificity phosphatase 4 [Source:MGI Symbol;Acc:MGI:2442191]
ENSMUSG00000058672	1.9032	7.436e-13	9.8844e-11	Tubb2a	tubulin, beta 2A class IIA [Source:MGI Symbol;Acc:MGI:107861]
ENSMUSG00000036040	-2.2032	7.5758e-13	1.002e-10	Adamtsl2	ADAMTS-like 2 [Source:MGI Symbol;Acc:MGI:1925044]
ENSMUSG00000034993	2.3462	8.8872e-13	1.1697e-10	Vat1	vesicle amine transport 1 [Source:MGI Symbol;Acc:MGI:1349450]
ENSMUSG00000027171	2.6113	8.9632e-13	1.1739e-10	Prrg4	proline rich Gla (G-carboxyglutamic acid) 4 (transmembrane) [Source:MGI Symbol;Acc:MGI:2442211]
ENSMUSG00000062785	-2.0143	9.8751e-13	1.287e-10	Kcnc3	potassium voltage gated channel, Shaw-related subfamily, member 3 [Source:MGI Symbol;Acc:MGI:96669]
ENSMUSG00000041797	-2.6415	1.0273e-12	1.3325e-10	Abca9	ATP-binding cassette, sub-family A (ABC1), member 9 [Source:MGI Symbol;Acc:MGI:2386796]
ENSMUSG00000041189	2.2467	1.0575e-12	1.365e-10	Chrnb1	cholinergic receptor, nicotinic, beta polypeptide 1 (muscle) [Source:MGI Symbol;Acc:MGI:87890]
ENSMUSG00000035910	2.1294	1.2271e-12	1.5762e-10	Dcdc2a	doublecortin domain containing 2a [Source:MGI Symbol;Acc:MGI:2652818]
ENSMUSG00000054855	2.9498	1.2922e-12	1.6519e-10	Rnd1	Rho family GTPase 1 [Source:MGI Symbol;Acc:MGI:2444878]
ENSMUSG00000031278	1.8015	1.3973e-12	1.7778e-10	Acsl4	acyl-CoA synthetase long-chain family member 4 [Source:MGI Symbol;Acc:MGI:1354713]
ENSMUSG00000031490	2.0708	1.4921e-12	1.8894e-10	Eif4ebp1	eukaryotic translation initiation factor 4E binding protein 1 [Source:MGI Symbol;Acc:MGI:103267]
ENSMUSG00000026749	1.7887	1.7208e-12	2.1687e-10	Nek6	NIMA (never in mitosis gene a)-related expressed kinase 6 [Source:MGI Symbol;Acc:MGI:1891638]
ENSMUSG00000054986	-4.5665	1.7623e-12	2.2106e-10	Sec14l3	SEC14-like lipid binding 3 [Source:MGI Symbol;Acc:MGI:3617848]
ENSMUSG00000021646	-2.3039	2.2773e-12	2.8432e-10	Mccc2	methylcrotonoyl-Coenzyme A carboxylase 2 (beta) [Source:MGI Symbol;Acc:MGI:1925288]
ENSMUSG00000020592	2.2138	2.6381e-12	3.2784e-10	Sdc1	syndecan 1 [Source:MGI Symbol;Acc:MGI:1349162]
ENSMUSG00000026479	1.958	2.8099e-12	3.4757e-10	Lamc2	laminin, gamma 2 [Source:MGI Symbol;Acc:MGI:99913]
ENSMUSG00000040413	2.9152	3.7843e-12	4.6594e-10	Timd2	T cell immunoglobulin and mucin domain containing 2 [Source:MGI Symbol;Acc:MGI:2159681]
ENSMUSG00000021678	1.6483	3.8067e-12	4.6655e-10	F2rl1	coagulation factor II (thrombin) receptor-like 1 [Source:MGI Symbol;Acc:MGI:101910]
ENSMUSG00000027070	-2.9569	4.7727e-12	5.814e-10	Lrp2	low density lipoprotein receptor-related protein 2 [Source:MGI Symbol;Acc:MGI:95794]
ENSMUSG00000025479	-2.3147	4.7873e-12	5.814e-10	Cyp2e1	cytochrome P450, family 2, subfamily e, polypeptide 1 [Source:MGI Symbol;Acc:MGI:88607]
ENSMUSG00000056054	3.5503	4.8712e-12	5.8891e-10	S100a8	S100 calcium binding protein A8 (calgranulin A) [Source:MGI Symbol;Acc:MGI:88244]
ENSMUSG00000051076	2.5534	5.1956e-12	6.253e-10	Vtcn1	V-set domain containing T cell activation inhibitor 1 [Source:MGI Symbol;Acc:MGI:3039619]
ENSMUSG00000063628	1.9237	5.3527e-12	6.4132e-10	Gm7665	predicted pseudogene 7665 [Source:MGI Symbol;Acc:MGI:3645651]
ENSMUSG00000031283	-3.6603	5.4349e-12	6.4826e-10	Chrdl1	chordin-like 1 [Source:MGI Symbol;Acc:MGI:1933172]
ENSMUSG00000051439	2.4485	6.0163e-12	7.1442e-10	Cd14	CD14 antigen [Source:MGI Symbol;Acc:MGI:88318]
ENSMUSG00000017412	-2.1421	6.0455e-12	7.147e-10	Cacnb4	calcium channel, voltage-dependent, beta 4 subunit [Source:MGI Symbol;Acc:MGI:103301]
ENSMUSG00000099858	-2.6829	7.2913e-12	8.5819e-10	Gm6652	predicted gene 6652 [Source:MGI Symbol;Acc:MGI:3647244]
ENSMUSG00000028268	-1.9797	7.7266e-12	9.0544e-10	Gbp3	guanylate binding protein 3 [Source:MGI Symbol;Acc:MGI:1926263]
ENSMUSG00000037071	-3.2399	7.7961e-12	9.0959e-10	Scd1	stearoyl-Coenzyme A desaturase 1 [Source:MGI Symbol;Acc:MGI:98239]
ENSMUSG00000062908	-2.4645	8.2061e-12	9.5327e-10	Acadm	acyl-Coenzyme A dehydrogenase, medium chain [Source:MGI Symbol;Acc:MGI:87867]
ENSMUSG00000031294	-3.0847	8.9873e-12	1.0395e-09	D630029K05Rik	RIKEN cDNA D630029K05 gene [Source:MGI Symbol;Acc:MGI:2143561]
ENSMUSG00000024039	-2.2238	1.0351e-11	1.1921e-09	Cbs	cystathionine beta-synthase [Source:MGI Symbol;Acc:MGI:88285]
ENSMUSG00000090634	2.25	1.0997e-11	1.261e-09	Gm8126	predicted gene 8126 [Source:MGI Symbol;Acc:MGI:3646861]
ENSMUSG00000118672	3.3148	1.1192e-11	1.2779e-09	Muc4	mucin 4 [Source:NCBI gene (formerly Entrezgene);Acc:140474]
ENSMUSG00000042251	-2.2627	1.1689e-11	1.329e-09	Pm20d1	peptidase M20 domain containing 1 [Source:MGI Symbol;Acc:MGI:2442939]
ENSMUSG00000117879	-4.3282	1.286e-11	1.4559e-09	2310015A16Rik	RIKEN cDNA 2310015A16 gene [Source:MGI Symbol;Acc:MGI:1916811]
ENSMUSG00000053897	-1.8908	1.3069e-11	1.4734e-09	Slc39a8	solute carrier family 39 (metal ion transporter), member 8 [Source:MGI Symbol;Acc:MGI:1914797]
ENSMUSG00000003849	1.8196	1.4849e-11	1.667e-09	Nqo1	NAD(P)H dehydrogenase, quinone 1 [Source:MGI Symbol;Acc:MGI:103187]
ENSMUSG00000005220	-2.6493	1.6296e-11	1.8217e-09	Corin	corin, serine peptidase [Source:MGI Symbol;Acc:MGI:1349451]
ENSMUSG00000043091	2.0223	1.6464e-11	1.8329e-09	Tuba1c	tubulin, alpha 1C [Source:MGI Symbol;Acc:MGI:1095409]
ENSMUSG00000022186	-2.2123	1.7166e-11	1.9031e-09	Oxct1	3-oxoacid CoA transferase 1 [Source:MGI Symbol;Acc:MGI:1914291]
ENSMUSG00000002769	-2.3608	1.7654e-11	1.9491e-09	Gnmt	glycine N-methyltransferase [Source:MGI Symbol;Acc:MGI:1202304]
ENSMUSG00000056758	4.5889	1.8346e-11	2.0171e-09	Hmga2	high mobility group AT-hook 2 [Source:MGI Symbol;Acc:MGI:101761]
ENSMUSG00000036853	-2.1502	1.997e-11	2.1867e-09	Mcoln3	mucolipin 3 [Source:MGI Symbol;Acc:MGI:1890500]
ENSMUSG00000079262	-3.3804	2.1119e-11	2.3031e-09	Slco1a6	solute carrier organic anion transporter family, member 1a6 [Source:MGI Symbol;Acc:MGI:1351906]
ENSMUSG00000046223	3.3248	2.1743e-11	2.3615e-09	Plaur	plasminogen activator, urokinase receptor [Source:MGI Symbol;Acc:MGI:97612]
ENSMUSG00000049866	2.4688	2.2887e-11	2.4558e-09	Arl4c	ADP-ribosylation factor-like 4C [Source:MGI Symbol;Acc:MGI:2445172]
ENSMUSG00000037239	3.2113	2.2866e-11	2.4558e-09	Spred3	sprouty-related EVH1 domain containing 3 [Source:MGI Symbol;Acc:MGI:2142186]
ENSMUSG00000030737	-2.2846	2.2831e-11	2.4558e-09	Slco2b1	solute carrier organic anion transporter family, member 2b1 [Source:MGI Symbol;Acc:MGI:1351872]
ENSMUSG00000078439	-1.883	2.4642e-11	2.6336e-09	Smim24	small integral membrane protein 24 [Source:MGI Symbol;Acc:MGI:1919523]
ENSMUSG00000047139	1.8097	2.5279e-11	2.6909e-09	Cd24a	CD24a antigen [Source:MGI Symbol;Acc:MGI:88323]
ENSMUSG00000005054	1.5475	2.5919e-11	2.748e-09	Cstb	cystatin B [Source:MGI Symbol;Acc:MGI:109514]
ENSMUSG00000067206	-2.3945	2.7876e-11	2.9438e-09	Lrrc66	leucine rich repeat containing 66 [Source:MGI Symbol;Acc:MGI:2387634]
ENSMUSG00000022500	1.6961	2.9825e-11	3.1373e-09	Litaf	LPS-induced TN factor [Source:MGI Symbol;Acc:MGI:1929512]
ENSMUSG00000045871	-4.1831	3.0792e-11	3.2262e-09	Slitrk6	SLIT and NTRK-like family, member 6 [Source:MGI Symbol;Acc:MGI:2443198]
ENSMUSG00000113241	-3.8428	3.1146e-11	3.2506e-09	Gm40663	predicted gene, 40663 [Source:MGI Symbol;Acc:MGI:5623548]
ENSMUSG00000058488	-2.2023	3.3181e-11	3.4496e-09	Kl	klotho [Source:MGI Symbol;Acc:MGI:1101771]
ENSMUSG00000025503	1.5665	3.4213e-11	3.543e-09	Taldo1	transaldolase 1 [Source:MGI Symbol;Acc:MGI:1274789]
ENSMUSG00000056612	1.8365	3.4951e-11	3.6055e-09	Ppp1r14b	protein phosphatase 1, regulatory inhibitor subunit 14B [Source:MGI Symbol;Acc:MGI:107682]
ENSMUSG00000108832	-6.5783	4.072e-11	4.1844e-09	Gm44832	predicted gene 44832 [Source:MGI Symbol;Acc:MGI:5753408]
ENSMUSG00000061808	-1.9507	4.1982e-11	4.2976e-09	Ttr	transthyretin [Source:MGI Symbol;Acc:MGI:98865]
ENSMUSG00000054474	-2.4284	4.3229e-11	4.4084e-09	Thnsl2	threonine synthase-like 2 (bacterial) [Source:MGI Symbol;Acc:MGI:3041254]
ENSMUSG00000001525	1.5956	4.4344e-11	4.5048e-09	Tubb5	tubulin, beta 5 class I [Source:MGI Symbol;Acc:MGI:107812]
ENSMUSG00000035775	7.1079	4.581e-11	4.6362e-09	Krt20	keratin 20 [Source:MGI Symbol;Acc:MGI:1914059]
ENSMUSG00000047501	3.2477	4.801e-11	4.8223e-09	Cldn4	claudin 4 [Source:MGI Symbol;Acc:MGI:1313314]
ENSMUSG00000043398	-2.7876	4.7855e-11	4.8223e-09	Gpr135	G protein-coupled receptor 135 [Source:MGI Symbol;Acc:MGI:2676315]
ENSMUSG00000096965	4.6994	5.0055e-11	5.0089e-09	3300005D01Rik	RIKEN cDNA 3300005D01 gene [Source:MGI Symbol;Acc:MGI:1925762]
ENSMUSG00000045027	5.9005	5.1856e-11	5.1697e-09	Prss22	protease, serine 22 [Source:MGI Symbol;Acc:MGI:1918085]
ENSMUSG00000038552	2.251	5.7805e-11	5.7414e-09	Fndc4	fibronectin type III domain containing 4 [Source:MGI Symbol;Acc:MGI:1917195]
ENSMUSG00000079523	1.6457	6.1246e-11	6.0606e-09	Tmsb10	thymosin, beta 10 [Source:MGI Symbol;Acc:MGI:109146]
ENSMUSG00000015143	1.7729	6.7596e-11	6.6643e-09	Actn1	actinin, alpha 1 [Source:MGI Symbol;Acc:MGI:2137706]
ENSMUSG00000030825	-3.501	6.8688e-11	6.7471e-09	Hsd17b14	hydroxysteroid (17-beta) dehydrogenase 14 [Source:MGI Symbol;Acc:MGI:1913315]
ENSMUSG00000063730	-3.6464	6.973e-11	6.8244e-09	Hsd3b2	hydroxy-delta-5-steroid dehydrogenase, 3 beta- and steroid delta-isomerase 2 [Source:MGI Symbol;Acc:MGI:96234]
ENSMUSG00000032802	3.1943	8.3297e-11	8.1223e-09	Srxn1	sulfiredoxin 1 homolog (S. cerevisiae) [Source:MGI Symbol;Acc:MGI:104971]
ENSMUSG00000027761	-1.9401	8.9641e-11	8.7091e-09	Aadac	arylacetamide deacetylase [Source:MGI Symbol;Acc:MGI:1915008]
ENSMUSG00000018965	1.504	9.8386e-11	9.5242e-09	Ywhah	tyrosine 3-monooxygenase/tryptophan 5-monooxygenase activation protein, eta polypeptide [Source:MGI Symbol;Acc:MGI:109194]
ENSMUSG00000044249	-2.5405	9.8951e-11	9.5443e-09	Defb29	defensin beta 29 [Source:MGI Symbol;Acc:MGI:1922650]
ENSMUSG00000085412	-2.635	1.0351e-10	9.9486e-09	Halr1	Hoxa adjacent long noncoding RNA 1 [Source:MGI Symbol;Acc:MGI:3705267]
ENSMUSG00000028655	-2.1005	1.0461e-10	1.0018e-08	Mfsd2a	major facilitator superfamily domain containing 2A [Source:MGI Symbol;Acc:MGI:1923824]
ENSMUSG00000033533	-2.3909	1.1101e-10	1.0593e-08	Acsm1	acyl-CoA synthetase medium-chain family member 1 [Source:MGI Symbol;Acc:MGI:2152200]
ENSMUSG00000028222	-1.8294	1.116e-10	1.0611e-08	Calb1	calbindin 1 [Source:MGI Symbol;Acc:MGI:88248]
ENSMUSG00000024912	4.9089	1.2558e-10	1.1898e-08	Fosl1	fos-like antigen 1 [Source:MGI Symbol;Acc:MGI:107179]
ENSMUSG00000006445	2.5853	1.2654e-10	1.1946e-08	Epha2	Eph receptor A2 [Source:MGI Symbol;Acc:MGI:95278]
ENSMUSG00000037005	-2.9346	1.2845e-10	1.2084e-08	Xpnpep2	X-prolyl aminopeptidase (aminopeptidase P) 2, membrane-bound [Source:MGI Symbol;Acc:MGI:2180001]
ENSMUSG00000045349	4.9583	1.3525e-10	1.2679e-08	Sh2d5	SH2 domain containing 5 [Source:MGI Symbol;Acc:MGI:2446215]
ENSMUSG00000029622	1.7517	1.3827e-10	1.2917e-08	Arpc1b	actin related protein 2/3 complex, subunit 1B [Source:MGI Symbol;Acc:MGI:1343142]
ENSMUSG00000001119	-1.7292	1.4562e-10	1.3556e-08	Col6a1	collagen, type VI, alpha 1 [Source:MGI Symbol;Acc:MGI:88459]
ENSMUSG00000028885	3.2475	1.5428e-10	1.4264e-08	Smpdl3b	sphingomyelin phosphodiesterase, acid-like 3B [Source:MGI Symbol;Acc:MGI:1916022]
ENSMUSG00000030513	-1.9049	1.5408e-10	1.4264e-08	Pcsk6	proprotein convertase subtilisin/kexin type 6 [Source:MGI Symbol;Acc:MGI:102897]
ENSMUSG00000114544	2.1769	1.554e-10	1.4317e-08	Gm49146	predicted gene, 49146 [Source:MGI Symbol;Acc:MGI:6118560]
ENSMUSG00000041757	-1.4958	1.5762e-10	1.4472e-08	Plekha6	pleckstrin homology domain containing, family A member 6 [Source:MGI Symbol;Acc:MGI:2388662]
ENSMUSG00000021830	-1.9928	1.608e-10	1.4686e-08	Txndc16	thioredoxin domain containing 16 [Source:MGI Symbol;Acc:MGI:1917811]
ENSMUSG00000020911	2.2746	1.6106e-10	1.4686e-08	Krt19	keratin 19 [Source:MGI Symbol;Acc:MGI:96693]
ENSMUSG00000042102	-2.0546	1.8392e-10	1.6714e-08	Dmgdh	dimethylglycine dehydrogenase precursor [Source:MGI Symbol;Acc:MGI:1921379]
ENSMUSG00000075025	-2.3851	1.8554e-10	1.6787e-08	Gm10804	predicted gene 10804 [Source:MGI Symbol;Acc:MGI:3641755]
ENSMUSG00000061048	1.863	1.8597e-10	1.6787e-08	Cdh3	cadherin 3 [Source:MGI Symbol;Acc:MGI:88356]
ENSMUSG00000007888	2.5247	1.8985e-10	1.7079e-08	Crlf1	cytokine receptor-like factor 1 [Source:MGI Symbol;Acc:MGI:1340030]
ENSMUSG00000053113	3.2895	1.9474e-10	1.746e-08	Socs3	suppressor of cytokine signaling 3 [Source:MGI Symbol;Acc:MGI:1201791]
ENSMUSG00000020458	1.8187	2.0379e-10	1.821e-08	Rtn4	reticulon 4 [Source:MGI Symbol;Acc:MGI:1915835]
ENSMUSG00000026348	-3.7704	2.0488e-10	1.8241e-08	Acmsd	amino carboxymuconate semialdehyde decarboxylase [Source:MGI Symbol;Acc:MGI:2386323]
ENSMUSG00000113004	-9.6429	2.055e-10	1.8241e-08	Gm47951	predicted gene, 47951 [Source:MGI Symbol;Acc:MGI:6097222]
ENSMUSG00000021255	-1.6191	2.1554e-10	1.9069e-08	Esrrb	estrogen related receptor, beta [Source:MGI Symbol;Acc:MGI:1346832]
ENSMUSG00000047583	-2.247	2.2175e-10	1.9553e-08	Tyw3	tRNA-yW synthesizing protein 3 homolog (S. cerevisiae) [Source:MGI Symbol;Acc:MGI:2445040]
ENSMUSG00000051517	-2.7653	2.3433e-10	2.0595e-08	Arhgef39	Rho guanine nucleotide exchange factor (GEF) 39 [Source:MGI Symbol;Acc:MGI:3036286]
ENSMUSG00000033788	1.5637	2.3695e-10	2.0756e-08	Dysf	dysferlin [Source:MGI Symbol;Acc:MGI:1349385]
ENSMUSG00000114800	-4.0739	2.4014e-10	2.0968e-08	Gm31600	predicted gene, 31600 [Source:MGI Symbol;Acc:MGI:5590759]
ENSMUSG00000021070	3.0842	2.4974e-10	2.1735e-08	Bdkrb2	bradykinin receptor, beta 2 [Source:MGI Symbol;Acc:MGI:102845]
ENSMUSG00000036894	2.2642	2.5459e-10	2.2085e-08	Rap2b	RAP2B, member of RAS oncogene family [Source:MGI Symbol;Acc:MGI:1921262]
ENSMUSG00000007891	1.8071	2.6011e-10	2.2491e-08	Ctsd	cathepsin D [Source:MGI Symbol;Acc:MGI:88562]
ENSMUSG00000022002	-6.162	2.6382e-10	2.2738e-08	Erich6b	glutamate rich 6B [Source:MGI Symbol;Acc:MGI:1922522]
ENSMUSG00000093865	-4.3417	2.7868e-10	2.3941e-08	Lrit3	leucine-rich repeat, immunoglobulin-like and transmembrane domains 3 [Source:MGI Symbol;Acc:MGI:2685267]
ENSMUSG00000022780	5.1791	3.1055e-10	2.6594e-08	Meltf	melanotransferrin [Source:MGI Symbol;Acc:MGI:1353421]
ENSMUSG00000022952	2.6768	3.2785e-10	2.7986e-08	Runx1	runt related transcription factor 1 [Source:MGI Symbol;Acc:MGI:99852]
ENSMUSG00000019278	-2.1592	3.402e-10	2.8948e-08	Dpep1	dipeptidase 1 [Source:MGI Symbol;Acc:MGI:94917]
ENSMUSG00000025815	-2.599	3.4358e-10	2.9142e-08	Dhtkd1	dehydrogenase E1 and transketolase domain containing 1 [Source:MGI Symbol;Acc:MGI:2445096]
ENSMUSG00000033910	-1.883	3.4659e-10	2.9304e-08	Gucy1a1	guanylate cyclase 1, soluble, alpha 1 [Source:MGI Symbol;Acc:MGI:1926562]
ENSMUSG00000029864	-1.7389	3.8212e-10	3.2148e-08	Gstk1	glutathione S-transferase kappa 1 [Source:MGI Symbol;Acc:MGI:1923513]
ENSMUSG00000052572	-2.7949	3.8263e-10	3.2148e-08	Dlg2	discs large MAGUK scaffold protein 2 [Source:MGI Symbol;Acc:MGI:1344351]
ENSMUSG00000058057	-3.83	3.9265e-10	3.2887e-08	Mettl7a3	methyltransferase like 7A3 [Source:MGI Symbol;Acc:MGI:3710670]
ENSMUSG00000028843	2.22	4.4525e-10	3.7176e-08	Sh3bgrl3	SH3 domain binding glutamic acid-rich protein-like 3 [Source:MGI Symbol;Acc:MGI:1920973]
ENSMUSG00000040170	-1.8528	4.4726e-10	3.7227e-08	Fmo2	flavin containing monooxygenase 2 [Source:MGI Symbol;Acc:MGI:1916776]
ENSMUSG00000026368	-1.8601	4.4887e-10	3.7245e-08	F13b	coagulation factor XIII, beta subunit [Source:MGI Symbol;Acc:MGI:88379]
ENSMUSG00000022679	-2.9167	4.6748e-10	3.8669e-08	Mpv17l	Mpv17 transgene, kidney disease mutant-like [Source:MGI Symbol;Acc:MGI:2135951]
ENSMUSG00000049303	2.0602	4.81e-10	3.9664e-08	Syt12	synaptotagmin XII [Source:MGI Symbol;Acc:MGI:2159601]
ENSMUSG00000058427	4.0915	4.9103e-10	4.0368e-08	Cxcl2	chemokine (C-X-C motif) ligand 2 [Source:MGI Symbol;Acc:MGI:1340094]
ENSMUSG00000030087	-2.5772	5.4026e-10	4.4278e-08	Klf15	Kruppel-like factor 15 [Source:MGI Symbol;Acc:MGI:1929988]
ENSMUSG00000020053	-1.9709	5.4535e-10	4.4559e-08	Igf1	insulin-like growth factor 1 [Source:MGI Symbol;Acc:MGI:96432]
ENSMUSG00000042622	3.0411	5.5144e-10	4.4919e-08	Maff	v-maf musculoaponeurotic fibrosarcoma oncogene family, protein F (avian) [Source:MGI Symbol;Acc:MGI:96910]
ENSMUSG00000050635	7.9288	5.5343e-10	4.4944e-08	Sprr2f	small proline-rich protein 2F [Source:MGI Symbol;Acc:MGI:1330349]
ENSMUSG00000042961	-2.7189	5.6455e-10	4.5708e-08	Egflam	EGF-like, fibronectin type III and laminin G domains [Source:MGI Symbol;Acc:MGI:2146149]
ENSMUSG00000021238	-2.0002	5.7303e-10	4.6254e-08	Aldh6a1	aldehyde dehydrogenase family 6, subfamily A1 [Source:MGI Symbol;Acc:MGI:1915077]
ENSMUSG00000001467	-2.3474	5.8109e-10	4.6764e-08	Cyp51	cytochrome P450, family 51 [Source:MGI Symbol;Acc:MGI:106040]
ENSMUSG00000021556	1.8844	5.8428e-10	4.6879e-08	Golm1	golgi membrane protein 1 [Source:MGI Symbol;Acc:MGI:1917329]
ENSMUSG00000028613	2.0037	5.9698e-10	4.7755e-08	Lrp8	low density lipoprotein receptor-related protein 8, apolipoprotein e receptor [Source:MGI Symbol;Acc:MGI:1340044]
ENSMUSG00000027377	2.6018	6.0453e-10	4.8071e-08	Mall	mal, T cell differentiation protein-like [Source:MGI Symbol;Acc:MGI:2385152]
ENSMUSG00000037686	-2.1474	6.0437e-10	4.8071e-08	Aspg	asparaginase [Source:MGI Symbol;Acc:MGI:2144822]
ENSMUSG00000024558	1.528	6.5259e-10	5.1739e-08	Mapk4	mitogen-activated protein kinase 4 [Source:MGI Symbol;Acc:MGI:2444559]
ENSMUSG00000024854	1.9927	7.4327e-10	5.8753e-08	Pold4	polymerase (DNA-directed), delta 4 [Source:MGI Symbol;Acc:MGI:1916995]
ENSMUSG00000027555	2.1579	7.5571e-10	5.9561e-08	Car13	carbonic anhydrase 13 [Source:MGI Symbol;Acc:MGI:1931322]
ENSMUSG00000028195	2.6559	7.6628e-10	6.0216e-08	Ccn1	cellular communication network factor 1 [Source:MGI Symbol;Acc:MGI:88613]
ENSMUSG00000117980	-2.6254	7.88e-10	6.1742e-08	Gm30571	predicted gene, 30571 [Source:MGI Symbol;Acc:MGI:5589730]
ENSMUSG00000001131	3.196	7.9701e-10	6.2265e-08	Timp1	tissue inhibitor of metalloproteinase 1 [Source:MGI Symbol;Acc:MGI:98752]
ENSMUSG00000093535	-5.2693	8.0088e-10	6.2384e-08	4930533I22Rik	RIKEN cDNA 4930533I22 gene [Source:MGI Symbol;Acc:MGI:3612486]
ENSMUSG00000055723	1.6337	8.1906e-10	6.3565e-08	Rras2	related RAS viral (r-ras) oncogene 2 [Source:MGI Symbol;Acc:MGI:1914172]
ENSMUSG00000037490	-2.2513	8.2079e-10	6.3565e-08	Slc2a12	solute carrier family 2 (facilitated glucose transporter), member 12 [Source:MGI Symbol;Acc:MGI:3052471]
ENSMUSG00000007041	1.623	8.6881e-10	6.7089e-08	Clic1	chloride intracellular channel 1 [Source:MGI Symbol;Acc:MGI:2148924]
ENSMUSG00000051397	1.6769	8.8206e-10	6.7916e-08	Tacstd2	tumor-associated calcium signal transducer 2 [Source:MGI Symbol;Acc:MGI:1861606]
ENSMUSG00000042428	-2.5662	8.8964e-10	6.8303e-08	Mgat3	mannoside acetylglucosaminyltransferase 3 [Source:MGI Symbol;Acc:MGI:104532]
ENSMUSG00000005148	2.0532	9.1028e-10	6.9488e-08	Klf5	Kruppel-like factor 5 [Source:MGI Symbol;Acc:MGI:1338056]
ENSMUSG00000022893	2.2761	9.0854e-10	6.9488e-08	Adamts1	a disintegrin-like and metallopeptidase (reprolysin type) with thrombospondin type 1 motif, 1 [Source:MGI Symbol;Acc:MGI:109249]
ENSMUSG00000014164	-2.2262	9.1626e-10	6.9745e-08	Klhl3	kelch-like 3 [Source:MGI Symbol;Acc:MGI:2445185]
ENSMUSG00000021186	-2.2656	9.433e-10	7.1599e-08	Fbln5	fibulin 5 [Source:MGI Symbol;Acc:MGI:1346091]
ENSMUSG00000059714	1.4596	9.9599e-10	7.5385e-08	Flot1	flotillin 1 [Source:MGI Symbol;Acc:MGI:1100500]
ENSMUSG00000022490	-2.0827	1.0036e-09	7.5744e-08	Ppp1r1a	protein phosphatase 1, regulatory inhibitor subunit 1A [Source:MGI Symbol;Acc:MGI:1889595]
ENSMUSG00000025936	-4.515	1.0463e-09	7.8527e-08	Gm4956	predicted gene 4956 [Source:MGI Symbol;Acc:MGI:3647976]
ENSMUSG00000024538	-1.5989	1.0455e-09	7.8527e-08	Ppic	peptidylprolyl isomerase C [Source:MGI Symbol;Acc:MGI:97751]
ENSMUSG00000031548	-2.1732	1.0748e-09	8.0442e-08	Sfrp1	secreted frizzled-related protein 1 [Source:MGI Symbol;Acc:MGI:892014]
ENSMUSG00000002233	1.7486	1.1235e-09	8.3848e-08	Rhoc	ras homolog family member C [Source:MGI Symbol;Acc:MGI:106028]
ENSMUSG00000027333	2.5953	1.2e-09	8.9305e-08	Smox	spermine oxidase [Source:MGI Symbol;Acc:MGI:2445356]
ENSMUSG00000044349	-1.6738	1.215e-09	9.0175e-08	Snhg11	small nucleolar RNA host gene 11 [Source:MGI Symbol;Acc:MGI:2441845]
ENSMUSG00000040693	-2.8896	1.2373e-09	9.1571e-08	Slco4c1	solute carrier organic anion transporter family, member 4C1 [Source:MGI Symbol;Acc:MGI:2442784]
ENSMUSG00000018774	1.9673	1.2419e-09	9.1662e-08	Cd68	CD68 antigen [Source:MGI Symbol;Acc:MGI:88342]
ENSMUSG00000029499	-2.062	1.2676e-09	9.3298e-08	Pxmp2	peroxisomal membrane protein 2 [Source:MGI Symbol;Acc:MGI:107487]
ENSMUSG00000083282	-1.766	1.3222e-09	9.7051e-08	Ctsf	cathepsin F [Source:MGI Symbol;Acc:MGI:1861434]
ENSMUSG00000031380	-2.2632	1.379e-09	1.0094e-07	Vegfd	vascular endothelial growth factor D [Source:MGI Symbol;Acc:MGI:108037]
ENSMUSG00000020865	-2.1556	1.4761e-09	1.0776e-07	Abcc3	ATP-binding cassette, sub-family C (CFTR/MRP), member 3 [Source:MGI Symbol;Acc:MGI:1923658]
ENSMUSG00000026389	-1.6918	1.5141e-09	1.1023e-07	Steap3	STEAP family member 3 [Source:MGI Symbol;Acc:MGI:1915678]
ENSMUSG00000052605	-2.4161	1.6474e-09	1.1961e-07	Isoc2b	isochorismatase domain containing 2b [Source:MGI Symbol;Acc:MGI:1914691]
ENSMUSG00000042367	3.7777	1.8353e-09	1.3253e-07	Gjb3	gap junction protein, beta 3 [Source:MGI Symbol;Acc:MGI:95721]
ENSMUSG00000062991	1.7451	1.8341e-09	1.3253e-07	Nrg1	neuregulin 1 [Source:MGI Symbol;Acc:MGI:96083]
ENSMUSG00000037826	-1.7775	1.9096e-09	1.3716e-07	Ppm1k	protein phosphatase 1K (PP2C domain containing) [Source:MGI Symbol;Acc:MGI:2442111]
ENSMUSG00000024883	2.444	1.9066e-09	1.3716e-07	Rin1	Ras and Rab interactor 1 [Source:MGI Symbol;Acc:MGI:2385695]
ENSMUSG00000039911	2.3379	1.941e-09	1.3903e-07	Spsb1	splA/ryanodine receptor domain and SOCS box containing 1 [Source:MGI Symbol;Acc:MGI:1921896]
ENSMUSG00000029369	-2.4239	1.9543e-09	1.3961e-07	Afm	afamin [Source:MGI Symbol;Acc:MGI:2429409]
ENSMUSG00000032076	1.7302	2.0515e-09	1.4617e-07	Cadm1	cell adhesion molecule 1 [Source:MGI Symbol;Acc:MGI:1889272]
ENSMUSG00000038745	-3.189	2.065e-09	1.4674e-07	Nlrp6	NLR family, pyrin domain containing 6 [Source:MGI Symbol;Acc:MGI:2141990]
ENSMUSG00000062480	2.1709	2.0731e-09	1.4692e-07	Acat3	acetyl-Coenzyme A acetyltransferase 3 [Source:MGI Symbol;Acc:MGI:109182]
ENSMUSG00000024866	-2.5108	2.1117e-09	1.4926e-07	Acy3	aspartoacylase (aminoacylase) 3 [Source:MGI Symbol;Acc:MGI:1918920]
ENSMUSG00000026574	-2.1244	2.2123e-09	1.5596e-07	Dpt	dermatopontin [Source:MGI Symbol;Acc:MGI:1928392]
ENSMUSG00000089694	-3.4219	2.244e-09	1.5777e-07	Nat8f7	N-acetyltransferase 8 (GCN5-related) family member 7 [Source:MGI Symbol;Acc:MGI:3782661]
ENSMUSG00000057103	-2.7479	2.4107e-09	1.6861e-07	Nat8f1	N-acetyltransferase 8 (GCN5-related) family member 1 [Source:MGI Symbol;Acc:MGI:1913366]
ENSMUSG00000110755	-4.2429	2.4057e-09	1.6861e-07	BC049987	cDNA sequence BC049987 [Source:MGI Symbol;Acc:MGI:3039606]
ENSMUSG00000025491	-1.9905	2.4415e-09	1.7032e-07	Ifitm1	interferon induced transmembrane protein 1 [Source:MGI Symbol;Acc:MGI:1915963]
ENSMUSG00000027820	-1.8344	2.4515e-09	1.7057e-07	Mme	membrane metallo endopeptidase [Source:MGI Symbol;Acc:MGI:97004]
ENSMUSG00000042644	1.961	2.5406e-09	1.7631e-07	Itpr3	inositol 1,4,5-triphosphate receptor 3 [Source:MGI Symbol;Acc:MGI:96624]
ENSMUSG00000025317	-6.7289	2.5723e-09	1.7805e-07	Car5a	carbonic anhydrase 5a, mitochondrial [Source:MGI Symbol;Acc:MGI:101946]
ENSMUSG00000026866	-2.7354	2.6217e-09	1.81e-07	Kynu	kynureninase [Source:MGI Symbol;Acc:MGI:1918039]
ENSMUSG00000108884	-3.2093	2.8151e-09	1.9385e-07	Gm45792	predicted gene 45792 [Source:MGI Symbol;Acc:MGI:5804907]
ENSMUSG00000027737	-4.2861	2.945e-09	2.0227e-07	Slc7a11	solute carrier family 7 (cationic amino acid transporter, y+ system), member 11 [Source:MGI Symbol;Acc:MGI:1347355]
ENSMUSG00000038624	-3.6459	3.0424e-09	2.0843e-07	Nepn	nephrocan [Source:MGI Symbol;Acc:MGI:1913900]
ENSMUSG00000026360	1.7787	3.219e-09	2.1996e-07	Rgs2	regulator of G-protein signaling 2 [Source:MGI Symbol;Acc:MGI:1098271]
ENSMUSG00000028680	3.0719	3.2768e-09	2.2334e-07	Plk3	polo like kinase 3 [Source:MGI Symbol;Acc:MGI:109604]
ENSMUSG00000063796	-1.5837	3.3406e-09	2.2711e-07	Slc22a8	solute carrier family 22 (organic anion transporter), member 8 [Source:MGI Symbol;Acc:MGI:1336187]
ENSMUSG00000028167	-1.9686	3.3834e-09	2.2944e-07	Bdh2	3-hydroxybutyrate dehydrogenase, type 2 [Source:MGI Symbol;Acc:MGI:1917022]
ENSMUSG00000001507	1.7629	3.4488e-09	2.3328e-07	Itga3	integrin alpha 3 [Source:MGI Symbol;Acc:MGI:96602]
ENSMUSG00000040809	3.0492	3.6175e-09	2.4407e-07	Chil3	chitinase-like 3 [Source:MGI Symbol;Acc:MGI:1330860]
ENSMUSG00000054958	3.4175	3.9464e-09	2.6559e-07	Nt5c1a	5'-nucleotidase, cytosolic IA [Source:MGI Symbol;Acc:MGI:2155700]
ENSMUSG00000000402	-2.1313	3.9928e-09	2.6804e-07	Egfl6	EGF-like-domain, multiple 6 [Source:MGI Symbol;Acc:MGI:1858599]
ENSMUSG00000029636	-1.8865	4.0529e-09	2.7139e-07	Wasf3	WASP family, member 3 [Source:MGI Symbol;Acc:MGI:2658986]
ENSMUSG00000031207	1.6275	4.0821e-09	2.7267e-07	Msn	moesin [Source:MGI Symbol;Acc:MGI:97167]
ENSMUSG00000005413	2.4362	4.2516e-09	2.8328e-07	Hmox1	heme oxygenase 1 [Source:MGI Symbol;Acc:MGI:96163]
ENSMUSG00000029162	-1.5047	4.2817e-09	2.8457e-07	Khk	ketohexokinase [Source:MGI Symbol;Acc:MGI:1096353]
ENSMUSG00000030254	2.4927	4.2942e-09	2.8469e-07	Rad18	RAD18 E3 ubiquitin protein ligase [Source:MGI Symbol;Acc:MGI:1890476]
ENSMUSG00000058914	-2.6972	4.3136e-09	2.8527e-07	C1qtnf3	C1q and tumor necrosis factor related protein 3 [Source:MGI Symbol;Acc:MGI:1932136]
ENSMUSG00000027332	-1.6447	4.5534e-09	3.0039e-07	Ivd	isovaleryl coenzyme A dehydrogenase [Source:MGI Symbol;Acc:MGI:1929242]
ENSMUSG00000040511	2.4347	4.594e-09	3.0232e-07	Pvr	poliovirus receptor [Source:MGI Symbol;Acc:MGI:107741]
ENSMUSG00000021751	-2.2655	4.6085e-09	3.0253e-07	Acox2	acyl-Coenzyme A oxidase 2, branched chain [Source:MGI Symbol;Acc:MGI:1934852]
ENSMUSG00000022821	-2.209	4.8918e-09	3.2034e-07	Hgd	homogentisate 1, 2-dioxygenase [Source:MGI Symbol;Acc:MGI:96078]
ENSMUSG00000068205	-1.6693	4.9225e-09	3.2156e-07	Macrod2	mono-ADP ribosylhydrolase 2 [Source:MGI Symbol;Acc:MGI:1920149]
ENSMUSG00000000078	2.4816	4.9394e-09	3.2188e-07	Klf6	Kruppel-like factor 6 [Source:MGI Symbol;Acc:MGI:1346318]
ENSMUSG00000019894	-2.2607	4.9924e-09	3.2454e-07	Slc6a15	solute carrier family 6 (neurotransmitter transporter), member 15 [Source:MGI Symbol;Acc:MGI:2143484]
ENSMUSG00000036745	2.0656	5.335e-09	3.4597e-07	Ttll7	tubulin tyrosine ligase-like family, member 7 [Source:MGI Symbol;Acc:MGI:1918142]
ENSMUSG00000020250	1.6722	5.3826e-09	3.4821e-07	Txnrd1	thioredoxin reductase 1 [Source:MGI Symbol;Acc:MGI:1354175]
ENSMUSG00000041559	-2.5938	5.4195e-09	3.4975e-07	Fmod	fibromodulin [Source:MGI Symbol;Acc:MGI:1328364]
ENSMUSG00000049892	3.4758	6.0433e-09	3.8907e-07	Rasd1	RAS, dexamethasone-induced 1 [Source:MGI Symbol;Acc:MGI:1270848]
ENSMUSG00000109093	-1.9425	6.1098e-09	3.9241e-07	Gm19950	predicted gene, 19950 [Source:MGI Symbol;Acc:MGI:5012135]
ENSMUSG00000024486	2.5593	6.2912e-09	4.0309e-07	Hbegf	heparin-binding EGF-like growth factor [Source:MGI Symbol;Acc:MGI:96070]
ENSMUSG00000025473	2.1211	6.4905e-09	4.1487e-07	Adam8	a disintegrin and metallopeptidase domain 8 [Source:MGI Symbol;Acc:MGI:107825]
ENSMUSG00000021566	4.6585	6.5869e-09	4.2002e-07	Slc6a19os	solute carrier family 6 (neurotransmitter transporter), member 19, opposite strand [Source:MGI Symbol;Acc:MGI:1918640]
ENSMUSG00000020737	1.4652	6.6143e-09	4.2077e-07	Jpt1	Jupiter microtubule associated homolog 1 [Source:MGI Symbol;Acc:MGI:1096361]
ENSMUSG00000046999	-3.5923	6.6906e-09	4.2461e-07	1110032F04Rik	RIKEN cDNA 1110032F04 gene [Source:MGI Symbol;Acc:MGI:1915975]
ENSMUSG00000005268	-1.9053	6.9178e-09	4.3799e-07	Prlr	prolactin receptor [Source:MGI Symbol;Acc:MGI:97763]
ENSMUSG00000028919	-1.8532	7.2426e-09	4.5708e-07	Arhgef19	Rho guanine nucleotide exchange factor (GEF) 19 [Source:MGI Symbol;Acc:MGI:1925912]
ENSMUSG00000030217	-3.1318	7.2535e-09	4.5708e-07	Art4	ADP-ribosyltransferase 4 [Source:MGI Symbol;Acc:MGI:1202710]
ENSMUSG00000090171	-1.708	7.3418e-09	4.6155e-07	Ugt1a2	UDP glucuronosyltransferase 1 family, polypeptide A2 [Source:MGI Symbol;Acc:MGI:3576049]
ENSMUSG00000034771	-1.8661	7.5036e-09	4.7061e-07	Tle2	transducin-like enhancer of split 2 [Source:MGI Symbol;Acc:MGI:104635]
ENSMUSG00000028573	-2.0481	7.6364e-09	4.7782e-07	Fggy	FGGY carbohydrate kinase domain containing [Source:MGI Symbol;Acc:MGI:1922828]
ENSMUSG00000040950	-2.6706	7.7642e-09	4.8468e-07	Mgl2	macrophage galactose N-acetyl-galactosamine specific lectin 2 [Source:MGI Symbol;Acc:MGI:2385729]
ENSMUSG00000057897	2.5078	7.9864e-09	4.9739e-07	Camk2b	calcium/calmodulin-dependent protein kinase II, beta [Source:MGI Symbol;Acc:MGI:88257]
ENSMUSG00000047407	2.1106	8.3408e-09	5.1826e-07	Tgif1	TGFB-induced factor homeobox 1 [Source:MGI Symbol;Acc:MGI:1194497]
ENSMUSG00000006641	-2.003	8.4581e-09	5.2432e-07	Slc5a6	solute carrier family 5 (sodium-dependent vitamin transporter), member 6 [Source:MGI Symbol;Acc:MGI:2660847]
ENSMUSG00000032501	1.7846	8.5803e-09	5.3067e-07	Trib1	tribbles pseudokinase 1 [Source:MGI Symbol;Acc:MGI:2443397]
ENSMUSG00000031549	-2.8492	8.8117e-09	5.4372e-07	Ido2	indoleamine 2,3-dioxygenase 2 [Source:MGI Symbol;Acc:MGI:2142489]
ENSMUSG00000027386	-2.4166	8.9717e-09	5.5123e-07	Fbln7	fibulin 7 [Source:MGI Symbol;Acc:MGI:1917620]
ENSMUSG00000020681	-2.1302	8.9746e-09	5.5123e-07	Ace	angiotensin I converting enzyme (peptidyl-dipeptidase A) 1 [Source:MGI Symbol;Acc:MGI:87874]
ENSMUSG00000032554	-1.6517	9.9574e-09	6.1019e-07	Trf	transferrin [Source:MGI Symbol;Acc:MGI:98821]
ENSMUSG00000052837	2.3725	1.0011e-08	6.1209e-07	Junb	jun B proto-oncogene [Source:MGI Symbol;Acc:MGI:96647]
ENSMUSG00000030108	-2.4689	1.0059e-08	6.136e-07	Slc6a13	solute carrier family 6 (neurotransmitter transporter, GABA), member 13 [Source:MGI Symbol;Acc:MGI:95629]
ENSMUSG00000053746	2.2224	1.0284e-08	6.2589e-07	Ptrh1	peptidyl-tRNA hydrolase 1 homolog [Source:MGI Symbol;Acc:MGI:1913779]
ENSMUSG00000052151	1.3838	1.0383e-08	6.3046e-07	Plpp2	phospholipid phosphatase 2 [Source:MGI Symbol;Acc:MGI:1354945]
ENSMUSG00000030161	-1.4348	1.0543e-08	6.3876e-07	Gabarapl1	gamma-aminobutyric acid (GABA) A receptor-associated protein-like 1 [Source:MGI Symbol;Acc:MGI:1914980]
ENSMUSG00000039976	-1.5963	1.0741e-08	6.4927e-07	Tbc1d16	TBC1 domain family, member 16 [Source:MGI Symbol;Acc:MGI:2652878]
ENSMUSG00000024349	1.9636	1.1037e-08	6.6565e-07	Sting1	stimulator of interferon response cGAMP interactor 1 [Source:MGI Symbol;Acc:MGI:1919762]
ENSMUSG00000022899	-2.2094	1.1109e-08	6.6852e-07	Slc15a2	solute carrier family 15 (H+/peptide transporter), member 2 [Source:MGI Symbol;Acc:MGI:1890457]
ENSMUSG00000033327	-1.5311	1.1675e-08	7.0099e-07	Tnxb	tenascin XB [Source:MGI Symbol;Acc:MGI:1932137]
ENSMUSG00000110386	3.7722	1.1935e-08	7.1496e-07	Gm42031	predicted gene, 42031 [Source:MGI Symbol;Acc:MGI:5624916]
ENSMUSG00000066245	3.1402	1.2009e-08	7.1693e-07	Gm10156	predicted gene 10156 [Source:MGI Symbol;Acc:MGI:3642344]
ENSMUSG00000066441	1.4315	1.2048e-08	7.1693e-07	Rdh11	retinol dehydrogenase 11 [Source:MGI Symbol;Acc:MGI:102581]
ENSMUSG00000024292	-4.1116	1.2038e-08	7.1693e-07	Cyp4f14	cytochrome P450, family 4, subfamily f, polypeptide 14 [Source:MGI Symbol;Acc:MGI:1927669]
ENSMUSG00000020810	-1.9088	1.2611e-08	7.4876e-07	Cygb	cytoglobin [Source:MGI Symbol;Acc:MGI:2149481]
ENSMUSG00000032000	1.6143	1.3063e-08	7.7386e-07	Birc3	baculoviral IAP repeat-containing 3 [Source:MGI Symbol;Acc:MGI:1197007]
ENSMUSG00000005553	-2.5003	1.3357e-08	7.8954e-07	Atp4a	ATPase, H+/K+ exchanging, gastric, alpha polypeptide [Source:MGI Symbol;Acc:MGI:88113]
ENSMUSG00000029171	1.5548	1.3598e-08	8.0035e-07	Pgm2	phosphoglucomutase 2 [Source:MGI Symbol;Acc:MGI:97564]
ENSMUSG00000056666	-1.8423	1.36e-08	8.0035e-07	Retsat	retinol saturase (all trans retinol 13,14 reductase) [Source:MGI Symbol;Acc:MGI:1914692]
ENSMUSG00000030861	-1.2901	1.3678e-08	8.0319e-07	Acadsb	acyl-Coenzyme A dehydrogenase, short/branched chain [Source:MGI Symbol;Acc:MGI:1914135]
ENSMUSG00000000811	1.5025	1.4198e-08	8.3188e-07	Txnrd3	thioredoxin reductase 3 [Source:MGI Symbol;Acc:MGI:2386711]
ENSMUSG00000039364	-2.9091	1.4295e-08	8.3572e-07	Sectm1b	secreted and transmembrane 1B [Source:MGI Symbol;Acc:MGI:1929083]
ENSMUSG00000056071	2.9606	1.4559e-08	8.4933e-07	S100a9	S100 calcium binding protein A9 (calgranulin B) [Source:MGI Symbol;Acc:MGI:1338947]
ENSMUSG00000012519	2.7142	1.4922e-08	8.6857e-07	Mlkl	mixed lineage kinase domain-like [Source:MGI Symbol;Acc:MGI:1921818]
ENSMUSG00000025243	-2.9818	1.5322e-08	8.8996e-07	Slc6a20b	solute carrier family 6 (neurotransmitter transporter), member 20B [Source:MGI Symbol;Acc:MGI:1336891]
ENSMUSG00000031725	-2.8819	1.5413e-08	8.9329e-07	Ces1f	carboxylesterase 1F [Source:MGI Symbol;Acc:MGI:2142687]
ENSMUSG00000060586	-1.685	1.5459e-08	8.9403e-07	H2-Eb1	histocompatibility 2, class II antigen E beta [Source:MGI Symbol;Acc:MGI:95901]
ENSMUSG00000040283	-2.1882	1.6198e-08	9.3472e-07	Btnl9	butyrophilin-like 9 [Source:MGI Symbol;Acc:MGI:2442439]
ENSMUSG00000053852	-5.0202	1.6253e-08	9.3585e-07	Adgrg4	adhesion G protein-coupled receptor G4 [Source:MGI Symbol;Acc:MGI:2685213]
ENSMUSG00000020695	-1.549	1.635e-08	9.3943e-07	Mrc2	mannose receptor, C type 2 [Source:MGI Symbol;Acc:MGI:107818]
ENSMUSG00000074647	3.9253	1.7631e-08	1.0109e-06	Fam83c	family with sequence similarity 83, member C [Source:MGI Symbol;Acc:MGI:1918655]
ENSMUSG00000036390	1.7632	1.7731e-08	1.0144e-06	Gadd45a	growth arrest and DNA-damage-inducible 45 alpha [Source:MGI Symbol;Acc:MGI:107799]
ENSMUSG00000028671	1.9026	1.8523e-08	1.0575e-06	Gale	galactose-4-epimerase, UDP [Source:MGI Symbol;Acc:MGI:1921496]
ENSMUSG00000017724	2.8533	1.9762e-08	1.1258e-06	Etv4	ets variant 4 [Source:MGI Symbol;Acc:MGI:99423]
ENSMUSG00000031253	-2.2044	2.0176e-08	1.1469e-06	Srpx2	sushi-repeat-containing protein, X-linked 2 [Source:MGI Symbol;Acc:MGI:1916042]
ENSMUSG00000039457	1.7537	2.0539e-08	1.1651e-06	Ppl	periplakin [Source:MGI Symbol;Acc:MGI:1194898]
ENSMUSG00000056328	-8.7021	2.1753e-08	1.2314e-06	Myh1	myosin, heavy polypeptide 1, skeletal muscle, adult [Source:MGI Symbol;Acc:MGI:1339711]
ENSMUSG00000076431	1.6714	2.192e-08	1.2382e-06	Sox4	SRY (sex determining region Y)-box 4 [Source:MGI Symbol;Acc:MGI:98366]
ENSMUSG00000028976	-2.5972	2.1989e-08	1.2395e-06	Slc2a5	solute carrier family 2 (facilitated glucose transporter), member 5 [Source:MGI Symbol;Acc:MGI:1928369]
ENSMUSG00000030630	-1.7411	2.2895e-08	1.2878e-06	Fah	fumarylacetoacetate hydrolase [Source:MGI Symbol;Acc:MGI:95482]
ENSMUSG00000062410	-2.5395	2.3053e-08	1.294e-06	Hsd3b3	hydroxy-delta-5-steroid dehydrogenase, 3 beta- and steroid delta-isomerase 3 [Source:MGI Symbol;Acc:MGI:96235]
ENSMUSG00000075267	-5.0995	2.3326e-08	1.3048e-06	Pjvk	pejvakin [Source:MGI Symbol;Acc:MGI:2685847]
ENSMUSG00000027698	-1.9606	2.3343e-08	1.3048e-06	Nceh1	neutral cholesterol ester hydrolase 1 [Source:MGI Symbol;Acc:MGI:2443191]
ENSMUSG00000029445	-2.9797	2.4104e-08	1.3445e-06	Hpd	4-hydroxyphenylpyruvic acid dioxygenase [Source:MGI Symbol;Acc:MGI:96213]
ENSMUSG00000085069	-2.6228	2.4285e-08	1.3518e-06	Prdm16os	Prdm16 opposite strand transcript [Source:MGI Symbol;Acc:MGI:3651882]
ENSMUSG00000021379	-1.7771	2.4466e-08	1.359e-06	Id4	inhibitor of DNA binding 4 [Source:MGI Symbol;Acc:MGI:99414]
ENSMUSG00000031762	4.179	2.4536e-08	1.3601e-06	Mt2	metallothionein 2 [Source:MGI Symbol;Acc:MGI:97172]
ENSMUSG00000004864	1.8842	2.4873e-08	1.3759e-06	Mapk13	mitogen-activated protein kinase 13 [Source:MGI Symbol;Acc:MGI:1346864]
ENSMUSG00000028773	-2.1399	2.5257e-08	1.3943e-06	Fabp3	fatty acid binding protein 3, muscle and heart [Source:MGI Symbol;Acc:MGI:95476]
ENSMUSG00000028528	-1.8554	2.6005e-08	1.4326e-06	Dnajc6	DnaJ heat shock protein family (Hsp40) member C6 [Source:MGI Symbol;Acc:MGI:1919935]
ENSMUSG00000090272	-1.7334	2.6529e-08	1.4584e-06	Mndal	myeloid nuclear differentiation antigen like [Source:MGI Symbol;Acc:MGI:3780953]
ENSMUSG00000028780	1.8108	2.7938e-08	1.5328e-06	Sema3c	sema domain, immunoglobulin domain (Ig), short basic domain, secreted, (semaphorin) 3C [Source:MGI Symbol;Acc:MGI:107557]
ENSMUSG00000040016	-1.7567	2.8076e-08	1.5371e-06	Ptger3	prostaglandin E receptor 3 (subtype EP3) [Source:MGI Symbol;Acc:MGI:97795]
ENSMUSG00000042688	1.7	2.8603e-08	1.5628e-06	Mapk6	mitogen-activated protein kinase 6 [Source:MGI Symbol;Acc:MGI:1354946]
ENSMUSG00000085180	-1.9694	2.8664e-08	1.5629e-06	AI838599	expressed sequence AI838599 [Source:MGI Symbol;Acc:MGI:3510989]
ENSMUSG00000041362	1.5189	2.9586e-08	1.6099e-06	Shtn1	shootin 1 [Source:MGI Symbol;Acc:MGI:1918903]
ENSMUSG00000049241	-3.2214	2.9931e-08	1.6254e-06	Hcar1	hydrocarboxylic acid receptor 1 [Source:MGI Symbol;Acc:MGI:2441671]
ENSMUSG00000044734	2.4228	3.084e-08	1.6714e-06	Serpinb1a	serine (or cysteine) peptidase inhibitor, clade B, member 1a [Source:MGI Symbol;Acc:MGI:1913472]
ENSMUSG00000030826	-1.4166	3.1903e-08	1.7255e-06	Bcat2	branched chain aminotransferase 2, mitochondrial [Source:MGI Symbol;Acc:MGI:1276534]
ENSMUSG00000036225	1.6194	3.3903e-08	1.8299e-06	Kctd1	potassium channel tetramerisation domain containing 1 [Source:MGI Symbol;Acc:MGI:1918269]
ENSMUSG00000097195	2.2024	3.4839e-08	1.8767e-06	Snhg5	small nucleolar RNA host gene 5 [Source:MGI Symbol;Acc:MGI:1919905]
ENSMUSG00000044667	-2.7372	3.4921e-08	1.8773e-06	Plppr4	phospholipid phosphatase related 4 [Source:MGI Symbol;Acc:MGI:106530]
ENSMUSG00000028480	2.6533	3.5275e-08	1.8925e-06	Glipr2	GLI pathogenesis-related 2 [Source:MGI Symbol;Acc:MGI:1917770]
ENSMUSG00000038418	3.0468	3.5566e-08	1.9043e-06	Egr1	early growth response 1 [Source:MGI Symbol;Acc:MGI:95295]
ENSMUSG00000075602	1.3715	3.6559e-08	1.9536e-06	Ly6a	lymphocyte antigen 6 complex, locus A [Source:MGI Symbol;Acc:MGI:107527]
ENSMUSG00000005686	1.4059	3.7785e-08	2.0031e-06	Ampd3	adenosine monophosphate deaminase 3 [Source:MGI Symbol;Acc:MGI:1096344]
ENSMUSG00000038286	-2.3567	3.7761e-08	2.0031e-06	Bphl	biphenyl hydrolase-like (serine hydrolase, breast epithelial mucin-associated antigen) [Source:MGI Symbol;Acc:MGI:1915271]
ENSMUSG00000022235	-2.4116	3.768e-08	2.0031e-06	Cmbl	carboxymethylenebutenolidase-like (Pseudomonas) [Source:MGI Symbol;Acc:MGI:1916824]
ENSMUSG00000024411	-2.1712	3.7647e-08	2.0031e-06	Aqp4	aquaporin 4 [Source:MGI Symbol;Acc:MGI:107387]
ENSMUSG00000061959	-1.7932	3.8952e-08	2.0608e-06	Ces1e	carboxylesterase 1E [Source:MGI Symbol;Acc:MGI:95432]
ENSMUSG00000027202	-2.8952	3.934e-08	2.0773e-06	Slc12a1	solute carrier family 12, member 1 [Source:MGI Symbol;Acc:MGI:103150]
ENSMUSG00000021493	2.2348	3.9992e-08	2.1075e-06	Pdlim7	PDZ and LIM domain 7 [Source:MGI Symbol;Acc:MGI:1914649]
ENSMUSG00000032369	1.28	4.0386e-08	2.1241e-06	Plscr1	phospholipid scramblase 1 [Source:MGI Symbol;Acc:MGI:893575]
ENSMUSG00000036892	-2.0863	4.0701e-08	2.1365e-06	Prodh2	proline dehydrogenase (oxidase) 2 [Source:MGI Symbol;Acc:MGI:1929093]
ENSMUSG00000031538	1.516	4.0809e-08	2.1379e-06	Plat	plasminogen activator, tissue [Source:MGI Symbol;Acc:MGI:97610]
ENSMUSG00000028927	-2.4991	4.1459e-08	2.1677e-06	Padi2	peptidyl arginine deiminase, type II [Source:MGI Symbol;Acc:MGI:1338892]
ENSMUSG00000026029	1.3992	4.1678e-08	2.1749e-06	Casp8	caspase 8 [Source:MGI Symbol;Acc:MGI:1261423]
ENSMUSG00000004105	-1.7245	4.2628e-08	2.2202e-06	Angptl2	angiopoietin-like 2 [Source:MGI Symbol;Acc:MGI:1347002]
ENSMUSG00000105987	1.9861	4.5331e-08	2.3563e-06	AI506816	expressed sequence AI506816 [Source:MGI Symbol;Acc:MGI:2140929]
ENSMUSG00000027965	-3.0302	4.6489e-08	2.4118e-06	Olfm3	olfactomedin 3 [Source:MGI Symbol;Acc:MGI:2387329]
ENSMUSG00000035539	-3.8516	4.6669e-08	2.4165e-06	Ccdc180	coiled-coil domain containing 180 [Source:MGI Symbol;Acc:MGI:2685871]
ENSMUSG00000019872	-1.3209	4.7712e-08	2.4657e-06	Smpdl3a	sphingomyelin phosphodiesterase, acid-like 3A [Source:MGI Symbol;Acc:MGI:1931437]
ENSMUSG00000116219	-3.7758	4.8354e-08	2.494e-06	Gm28023	predicted gene, 28023 [Source:MGI Symbol;Acc:MGI:5531405]
ENSMUSG00000020429	-2.7767	4.8565e-08	2.5001e-06	Igfbp1	insulin-like growth factor binding protein 1 [Source:MGI Symbol;Acc:MGI:96436]
ENSMUSG00000022111	1.4212	5.0092e-08	2.5738e-06	Uchl3	ubiquitin carboxyl-terminal esterase L3 (ubiquitin thiolesterase) [Source:MGI Symbol;Acc:MGI:1355274]
ENSMUSG00000027940	1.5488	5.1088e-08	2.6199e-06	Tpm3	tropomyosin 3, gamma [Source:MGI Symbol;Acc:MGI:1890149]
ENSMUSG00000062867	1.2974	5.3026e-08	2.7141e-06	Impdh2	inosine monophosphate dehydrogenase 2 [Source:MGI Symbol;Acc:MGI:109367]
ENSMUSG00000039450	-1.8917	5.5884e-08	2.8549e-06	Dcxr	dicarbonyl L-xylulose reductase [Source:MGI Symbol;Acc:MGI:1915130]
ENSMUSG00000021127	1.2424	5.7025e-08	2.9076e-06	Zfp36l1	zinc finger protein 36, C3H type-like 1 [Source:MGI Symbol;Acc:MGI:107946]
ENSMUSG00000025510	1.2452	5.7227e-08	2.9124e-06	Cd151	CD151 antigen [Source:MGI Symbol;Acc:MGI:1096360]
ENSMUSG00000057337	-2.3837	5.8375e-08	2.9651e-06	Chst3	carbohydrate sulfotransferase 3 [Source:MGI Symbol;Acc:MGI:1858224]
ENSMUSG00000056973	-1.6812	5.9198e-08	3.0012e-06	Ces1d	carboxylesterase 1D [Source:MGI Symbol;Acc:MGI:2148202]
ENSMUSG00000018427	1.5522	6.103e-08	3.0883e-06	Ypel2	yippee like 2 [Source:MGI Symbol;Acc:MGI:1925114]
ENSMUSG00000006731	1.5999	6.4514e-08	3.2584e-06	B4galnt1	beta-1,4-N-acetyl-galactosaminyl transferase 1 [Source:MGI Symbol;Acc:MGI:1342057]
ENSMUSG00000079105	-2.1032	6.5982e-08	3.3263e-06	C7	complement component 7 [Source:MGI Symbol;Acc:MGI:88235]
ENSMUSG00000067212	-1.5216	6.7007e-08	3.3715e-06	H2-T23	histocompatibility 2, T region locus 23 [Source:MGI Symbol;Acc:MGI:95957]
ENSMUSG00000040675	2.2698	6.7587e-08	3.3943e-06	Mthfd1l	methylenetetrahydrofolate dehydrogenase (NADP+ dependent) 1-like [Source:MGI Symbol;Acc:MGI:1924836]
ENSMUSG00000053175	1.8478	7.8384e-08	3.9292e-06	Bcl3	B cell leukemia/lymphoma 3 [Source:MGI Symbol;Acc:MGI:88140]
ENSMUSG00000048644	2.7604	7.9787e-08	3.9921e-06	Ctxn1	cortexin 1 [Source:MGI Symbol;Acc:MGI:88566]
ENSMUSG00000021215	1.243	8.157e-08	4.0736e-06	Net1	neuroepithelial cell transforming gene 1 [Source:MGI Symbol;Acc:MGI:1927138]
ENSMUSG00000030498	-1.8167	8.1906e-08	4.0828e-06	Gas2	growth arrest specific 2 [Source:MGI Symbol;Acc:MGI:95657]
ENSMUSG00000020340	-1.3649	8.3213e-08	4.1402e-06	Cyfip2	cytoplasmic FMR1 interacting protein 2 [Source:MGI Symbol;Acc:MGI:1924134]
ENSMUSG00000074639	-1.4412	8.4308e-08	4.1869e-06	Rdh16f2	RDH16 family member 2 [Source:MGI Symbol;Acc:MGI:3583955]
ENSMUSG00000099875	2.9174	8.7878e-08	4.348e-06	Rbm3-ps	RNA binding motif (RNP1, RRM) protein 3 [Source:MGI Symbol;Acc:MGI:3642874]
ENSMUSG00000021943	-2.0052	8.7736e-08	4.348e-06	Gdf10	growth differentiation factor 10 [Source:MGI Symbol;Acc:MGI:95684]
ENSMUSG00000109508	-6.2652	8.8333e-08	4.3625e-06	Gm44956	predicted gene 44956 [Source:MGI Symbol;Acc:MGI:5753532]
ENSMUSG00000100850	-8.3993	8.8672e-08	4.3711e-06	4930434B07Rik	RIKEN cDNA 4930434B07 gene [Source:MGI Symbol;Acc:MGI:1921223]
ENSMUSG00000038578	1.3736	8.934e-08	4.3959e-06	Susd1	sushi domain containing 1 [Source:MGI Symbol;Acc:MGI:3651543]
ENSMUSG00000021081	-2.4875	8.9824e-08	4.4116e-06	Serpina1f	serine (or cysteine) peptidase inhibitor, clade A, member 1F [Source:MGI Symbol;Acc:MGI:1915598]
ENSMUSG00000045777	2.3997	9.4618e-08	4.6385e-06	Ifitm10	interferon induced transmembrane protein 10 [Source:MGI Symbol;Acc:MGI:2444776]
ENSMUSG00000060376	-1.3262	9.6224e-08	4.7087e-06	Bckdha	branched chain ketoacid dehydrogenase E1, alpha polypeptide [Source:MGI Symbol;Acc:MGI:107701]
ENSMUSG00000026984	4.7187	9.6522e-08	4.7146e-06	Il1f6	interleukin 1 family, member 6 [Source:MGI Symbol;Acc:MGI:1859324]
ENSMUSG00000041605	1.8402	1.0524e-07	5.131e-06	Inava	innate immunity activator [Source:MGI Symbol;Acc:MGI:1921579]
ENSMUSG00000040987	-1.962	1.0587e-07	5.1522e-06	Mill2	MHC I like leukocyte 2 [Source:MGI Symbol;Acc:MGI:2179989]
ENSMUSG00000040659	1.9477	1.1051e-07	5.3684e-06	Efhd2	EF hand domain containing 2 [Source:MGI Symbol;Acc:MGI:106504]
ENSMUSG00000043300	-2.02	1.1245e-07	5.4528e-06	B3galnt1	UDP-GalNAc:betaGlcNAc beta 1,3-galactosaminyltransferase, polypeptide 1 [Source:MGI Symbol;Acc:MGI:1349405]
ENSMUSG00000026189	-2.5381	1.1361e-07	5.489e-06	Pecr	peroxisomal trans-2-enoyl-CoA reductase [Source:MGI Symbol;Acc:MGI:2148199]
ENSMUSG00000040111	-1.7945	1.1354e-07	5.489e-06	Gramd1b	GRAM domain containing 1B [Source:MGI Symbol;Acc:MGI:1925037]
ENSMUSG00000018171	1.7511	1.1483e-07	5.5281e-06	Vmp1	vacuole membrane protein 1 [Source:MGI Symbol;Acc:MGI:1923159]
ENSMUSG00000073421	-1.4289	1.1466e-07	5.5281e-06	H2-Ab1	histocompatibility 2, class II antigen A, beta 1 [Source:MGI Symbol;Acc:MGI:103070]
ENSMUSG00000026840	-2.1631	1.1691e-07	5.6141e-06	Lamc3	laminin gamma 3 [Source:MGI Symbol;Acc:MGI:1344394]
ENSMUSG00000071711	-2.0495	1.1704e-07	5.6141e-06	Mpst	mercaptopyruvate sulfurtransferase [Source:MGI Symbol;Acc:MGI:2179733]
ENSMUSG00000040037	-4.6701	1.22e-07	5.8416e-06	Negr1	neuronal growth regulator 1 [Source:MGI Symbol;Acc:MGI:2444846]
ENSMUSG00000022505	2.1501	1.2425e-07	5.9387e-06	Emp2	epithelial membrane protein 2 [Source:MGI Symbol;Acc:MGI:1098726]
ENSMUSG00000056608	1.8053	1.2721e-07	6.0691e-06	Chd9	chromodomain helicase DNA binding protein 9 [Source:MGI Symbol;Acc:MGI:1924001]
ENSMUSG00000075012	2.0271	1.2965e-07	6.1745e-06	Fjx1	four jointed box 1 [Source:MGI Symbol;Acc:MGI:1341907]
ENSMUSG00000057789	1.4733	1.3149e-07	6.2513e-06	Bak1	BCL2-antagonist/killer 1 [Source:MGI Symbol;Acc:MGI:1097161]
ENSMUSG00000050097	-3.1252	1.3833e-07	6.5646e-06	Ces2b	carboxyesterase 2B [Source:MGI Symbol;Acc:MGI:2448547]
ENSMUSG00000025533	-1.651	1.3884e-07	6.5774e-06	Asl	argininosuccinate lyase [Source:MGI Symbol;Acc:MGI:88084]
ENSMUSG00000039252	2.5141	1.4003e-07	6.6216e-06	Lgi2	leucine-rich repeat LGI family, member 2 [Source:MGI Symbol;Acc:MGI:2180196]
ENSMUSG00000032081	-2.8844	1.4047e-07	6.6307e-06	Apoc3	apolipoprotein C-III [Source:MGI Symbol;Acc:MGI:88055]
ENSMUSG00000018581	-3.127	1.4291e-07	6.7343e-06	Dnah11	dynein, axonemal, heavy chain 11 [Source:MGI Symbol;Acc:MGI:1100864]
ENSMUSG00000030609	1.4253	1.4338e-07	6.7446e-06	Aen	apoptosis enhancing nuclease [Source:MGI Symbol;Acc:MGI:1915298]
ENSMUSG00000031799	1.471	1.4683e-07	6.8947e-06	Tpm4	tropomyosin 4 [Source:MGI Symbol;Acc:MGI:2449202]
ENSMUSG00000085620	-5.2178	1.4758e-07	6.9175e-06	G630018N14Rik	RIKEN cDNA G630018N14 gene [Source:MGI Symbol;Acc:MGI:3041239]
ENSMUSG00000079017	-2.1395	1.5847e-07	7.4149e-06	Ifi27l2a	interferon, alpha-inducible protein 27 like 2A [Source:MGI Symbol;Acc:MGI:1924183]
ENSMUSG00000025207	-1.7462	1.5899e-07	7.4264e-06	Sema4g	sema domain, immunoglobulin domain (Ig), transmembrane domain (TM) and short cytoplasmic domain, (semaphorin) 4G [Source:MGI Symbol;Acc:MGI:1347047]
ENSMUSG00000028044	1.8402	1.6985e-07	7.9198e-06	Cks1b	CDC28 protein kinase 1b [Source:MGI Symbol;Acc:MGI:1889208]
ENSMUSG00000021228	-2.2795	1.7074e-07	7.9476e-06	Acot3	acyl-CoA thioesterase 3 [Source:MGI Symbol;Acc:MGI:2159619]
ENSMUSG00000112129	-2.6733	1.741e-07	8.0898e-06	Pbld1	phenazine biosynthesis-like protein domain containing 1 [Source:MGI Symbol;Acc:MGI:1915621]
ENSMUSG00000025197	-2.022	1.7681e-07	8.2015e-06	Cyp2c23	cytochrome P450, family 2, subfamily c, polypeptide 23 [Source:MGI Symbol;Acc:MGI:1888897]
ENSMUSG00000029752	2.0131	1.789e-07	8.2841e-06	Asns	asparagine synthetase [Source:MGI Symbol;Acc:MGI:1350929]
ENSMUSG00000033488	-1.576	1.8517e-07	8.5597e-06	Cryzl2	crystallin zeta like 2 [Source:MGI Symbol;Acc:MGI:2448516]
ENSMUSG00000026547	1.4121	1.8632e-07	8.5979e-06	Tagln2	transgelin 2 [Source:MGI Symbol;Acc:MGI:1312985]
ENSMUSG00000035673	1.6663	1.891e-07	8.6918e-06	Sbno2	strawberry notch 2 [Source:MGI Symbol;Acc:MGI:2448490]
ENSMUSG00000031845	2.0907	1.8873e-07	8.6918e-06	Bco1	beta-carotene oxygenase 1 [Source:MGI Symbol;Acc:MGI:1926923]
ENSMUSG00000061878	2.8539	1.8933e-07	8.6918e-06	Sphk1	sphingosine kinase 1 [Source:MGI Symbol;Acc:MGI:1316649]
ENSMUSG00000057421	2.0662	2.0102e-07	9.2123e-06	Las1l	LAS1-like (S. cerevisiae) [Source:MGI Symbol;Acc:MGI:1923380]
ENSMUSG00000044788	-1.8421	2.1071e-07	9.6233e-06	Fads6	fatty acid desaturase domain family, member 6 [Source:MGI Symbol;Acc:MGI:3039592]
ENSMUSG00000024812	1.3243	2.107e-07	9.6233e-06	Tjp2	tight junction protein 2 [Source:MGI Symbol;Acc:MGI:1341872]
ENSMUSG00000031167	1.8507	2.1458e-07	9.7836e-06	Rbm3	RNA binding motif (RNP1, RRM) protein 3 [Source:MGI Symbol;Acc:MGI:1099460]
ENSMUSG00000022965	1.3195	2.214e-07	1.0077e-05	Ifngr2	interferon gamma receptor 2 [Source:MGI Symbol;Acc:MGI:107654]
ENSMUSG00000023031	-1.4377	2.2194e-07	1.0084e-05	Cela1	chymotrypsin-like elastase family, member 1 [Source:MGI Symbol;Acc:MGI:95314]
ENSMUSG00000021388	-2.7784	2.2435e-07	1.016e-05	Aspn	asporin [Source:MGI Symbol;Acc:MGI:1913945]
ENSMUSG00000062054	-1.4935	2.2436e-07	1.016e-05	Iah1	isoamyl acetate-hydrolyzing esterase 1 homolog [Source:MGI Symbol;Acc:MGI:1914982]
ENSMUSG00000074028	-3.0883	2.3085e-07	1.0436e-05	Slc22a13	solute carrier family 22 (organic cation transporter), member 13 [Source:MGI Symbol;Acc:MGI:2143107]
ENSMUSG00000024066	1.4704	2.3287e-07	1.051e-05	Xdh	xanthine dehydrogenase [Source:MGI Symbol;Acc:MGI:98973]
ENSMUSG00000029727	2.6682	2.3419e-07	1.0551e-05	Cyp3a13	cytochrome P450, family 3, subfamily a, polypeptide 13 [Source:MGI Symbol;Acc:MGI:88610]
ENSMUSG00000030189	1.2221	2.4132e-07	1.0855e-05	Ybx3	Y box protein 3 [Source:MGI Symbol;Acc:MGI:2137670]
ENSMUSG00000039988	-1.5272	2.4819e-07	1.1132e-05	Ankrd13c	ankyrin repeat domain 13c [Source:MGI Symbol;Acc:MGI:2139746]
ENSMUSG00000114277	2.614	2.4831e-07	1.1132e-05	Gm48583	predicted gene, 48583 [Source:MGI Symbol;Acc:MGI:6098152]
ENSMUSG00000004040	1.492	2.505e-07	1.1211e-05	Stat3	signal transducer and activator of transcription 3 [Source:MGI Symbol;Acc:MGI:103038]
ENSMUSG00000089712	-2.1161	2.5306e-07	1.1307e-05	Gm15889	predicted gene 15889 [Source:MGI Symbol;Acc:MGI:3802159]
ENSMUSG00000027852	1.403	2.5609e-07	1.1423e-05	Nras	neuroblastoma ras oncogene [Source:MGI Symbol;Acc:MGI:97376]
ENSMUSG00000020689	2.4563	2.6091e-07	1.1618e-05	Itgb3	integrin beta 3 [Source:MGI Symbol;Acc:MGI:96612]
ENSMUSG00000017390	-1.7689	2.6285e-07	1.1685e-05	Aldoc	aldolase C, fructose-bisphosphate [Source:MGI Symbol;Acc:MGI:101863]
ENSMUSG00000027111	1.2799	2.7198e-07	1.2071e-05	Itga6	integrin alpha 6 [Source:MGI Symbol;Acc:MGI:96605]
ENSMUSG00000005087	2.0517	2.7695e-07	1.2271e-05	Cd44	CD44 antigen [Source:MGI Symbol;Acc:MGI:88338]
ENSMUSG00000038650	1.1689	2.8003e-07	1.2387e-05	Rnh1	ribonuclease/angiogenin inhibitor 1 [Source:MGI Symbol;Acc:MGI:1195456]
ENSMUSG00000032532	-3.4343	2.8482e-07	1.2578e-05	Cck	cholecystokinin [Source:MGI Symbol;Acc:MGI:88297]
ENSMUSG00000002983	1.7955	2.8566e-07	1.2594e-05	Relb	avian reticuloendotheliosis viral (v-rel) oncogene related B [Source:MGI Symbol;Acc:MGI:103289]
ENSMUSG00000025225	1.5912	2.9533e-07	1.2999e-05	Nfkb2	nuclear factor of kappa light polypeptide gene enhancer in B cells 2, p49/p100 [Source:MGI Symbol;Acc:MGI:1099800]
ENSMUSG00000038732	1.8206	2.9761e-07	1.3078e-05	Mboat1	membrane bound O-acyltransferase domain containing 1 [Source:MGI Symbol;Acc:MGI:2387184]
ENSMUSG00000031770	-1.2985	3.0005e-07	1.3164e-05	Herpud1	homocysteine-inducible, endoplasmic reticulum stress-inducible, ubiquitin-like domain member 1 [Source:MGI Symbol;Acc:MGI:1927406]
ENSMUSG00000025037	1.288	3.1599e-07	1.384e-05	Maoa	monoamine oxidase A [Source:MGI Symbol;Acc:MGI:96915]
ENSMUSG00000006442	1.332	3.1757e-07	1.3887e-05	Srm	spermidine synthase [Source:MGI Symbol;Acc:MGI:102690]
ENSMUSG00000028527	-2.7259	3.2465e-07	1.4173e-05	Ak4	adenylate kinase 4 [Source:MGI Symbol;Acc:MGI:87979]
ENSMUSG00000029188	2.8004	3.2668e-07	1.4235e-05	Slc34a2	solute carrier family 34 (sodium phosphate), member 2 [Source:MGI Symbol;Acc:MGI:1342284]
ENSMUSG00000020150	-1.9689	3.2713e-07	1.4235e-05	Gamt	guanidinoacetate methyltransferase [Source:MGI Symbol;Acc:MGI:1098221]
ENSMUSG00000048612	1.4197	3.3421e-07	1.452e-05	Myof	myoferlin [Source:MGI Symbol;Acc:MGI:1919192]
ENSMUSG00000046070	-2.7604	3.3738e-07	1.4633e-05	Igfals	insulin-like growth factor binding protein, acid labile subunit [Source:MGI Symbol;Acc:MGI:107973]
ENSMUSG00000032047	-1.544	3.519e-07	1.5238e-05	Acat1	acetyl-Coenzyme A acetyltransferase 1 [Source:MGI Symbol;Acc:MGI:87870]
ENSMUSG00000114441	-6.0762	3.5715e-07	1.5441e-05	Gm33472	predicted gene, 33472 [Source:MGI Symbol;Acc:MGI:5592631]
ENSMUSG00000022074	1.7742	3.619e-07	1.5621e-05	Tnfrsf10b	tumor necrosis factor receptor superfamily, member 10b [Source:MGI Symbol;Acc:MGI:1341090]
ENSMUSG00000090257	-1.9962	3.6564e-07	1.5757e-05	Gm4524	predicted gene 4524 [Source:MGI Symbol;Acc:MGI:3782709]
ENSMUSG00000000628	2.9798	3.7619e-07	1.6185e-05	Hk2	hexokinase 2 [Source:MGI Symbol;Acc:MGI:1315197]
ENSMUSG00000051262	-3.0879	3.8845e-07	1.6686e-05	Nat8f3	N-acetyltransferase 8 (GCN5-related) family member 3 [Source:MGI Symbol;Acc:MGI:2136449]
ENSMUSG00000028980	1.2056	3.9551e-07	1.6962e-05	H6pd	hexose-6-phosphate dehydrogenase (glucose 1-dehydrogenase) [Source:MGI Symbol;Acc:MGI:2140356]
ENSMUSG00000021306	-1.5141	4.0945e-07	1.7531e-05	Gpr137b	G protein-coupled receptor 137B [Source:MGI Symbol;Acc:MGI:1891463]
ENSMUSG00000018569	1.8031	4.119e-07	1.7608e-05	Cldn7	claudin 7 [Source:MGI Symbol;Acc:MGI:1859285]
ENSMUSG00000036672	1.5338	4.1555e-07	1.7736e-05	Cenpt	centromere protein T [Source:MGI Symbol;Acc:MGI:2443939]
ENSMUSG00000029552	1.5963	4.1833e-07	1.7826e-05	Tes	testin LIM domain protein [Source:MGI Symbol;Acc:MGI:105081]
ENSMUSG00000031609	-1.5605	4.2842e-07	1.8227e-05	Sap30	sin3 associated polypeptide [Source:MGI Symbol;Acc:MGI:1929129]
ENSMUSG00000052698	-2.2545	4.2967e-07	1.8251e-05	Tln2	talin 2 [Source:MGI Symbol;Acc:MGI:1917799]
ENSMUSG00000019762	-1.7832	4.3086e-07	1.8273e-05	Iyd	iodotyrosine deiodinase [Source:MGI Symbol;Acc:MGI:1917587]
ENSMUSG00000026170	-1.5377	4.3286e-07	1.8328e-05	Cyp27a1	cytochrome P450, family 27, subfamily a, polypeptide 1 [Source:MGI Symbol;Acc:MGI:88594]
ENSMUSG00000015401	-1.4161	4.3478e-07	1.8381e-05	Cltrn	collectrin, amino acid transport regulator [Source:MGI Symbol;Acc:MGI:1926234]
ENSMUSG00000031938	-1.6149	4.3774e-07	1.8477e-05	4931406C07Rik	RIKEN cDNA 4931406C07 gene [Source:MGI Symbol;Acc:MGI:1918234]
ENSMUSG00000025937	-1.9164	4.387e-07	1.8487e-05	Lactb2	lactamase, beta 2 [Source:MGI Symbol;Acc:MGI:2442551]
ENSMUSG00000020075	1.352	4.429e-07	1.8635e-05	Ddx21	DExD box helicase 21 [Source:MGI Symbol;Acc:MGI:1860494]
ENSMUSG00000020229	-8.1299	4.4684e-07	1.8771e-05	Slc5a4a	solute carrier family 5, member 4a [Source:MGI Symbol;Acc:MGI:1927848]
ENSMUSG00000057762	2.0371	4.5889e-07	1.9247e-05	Gm6169	predicted gene 6169 [Source:MGI Symbol;Acc:MGI:3646298]
ENSMUSG00000029650	-1.5427	4.6929e-07	1.9653e-05	Slc46a3	solute carrier family 46, member 3 [Source:MGI Symbol;Acc:MGI:1918956]
ENSMUSG00000020321	-1.3879	4.734e-07	1.9794e-05	Mdh1	malate dehydrogenase 1, NAD (soluble) [Source:MGI Symbol;Acc:MGI:97051]
ENSMUSG00000001827	-1.4938	4.8715e-07	2.0337e-05	Folr1	folate receptor 1 (adult) [Source:MGI Symbol;Acc:MGI:95568]
ENSMUSG00000029135	2.0506	5.043e-07	2.102e-05	Fosl2	fos-like antigen 2 [Source:MGI Symbol;Acc:MGI:102858]
ENSMUSG00000027405	1.3548	5.1759e-07	2.154e-05	Nop56	NOP56 ribonucleoprotein [Source:MGI Symbol;Acc:MGI:1914384]
ENSMUSG00000020062	-2.0921	5.3324e-07	2.2157e-05	Slc5a8	solute carrier family 5 (iodide transporter), member 8 [Source:MGI Symbol;Acc:MGI:2384916]
ENSMUSG00000074577	-2.6474	5.4196e-07	2.2485e-05	Ripor3	RIPOR family member 3 [Source:MGI Symbol;Acc:MGI:1916803]
ENSMUSG00000055489	-3.2871	5.5278e-07	2.2898e-05	Ano5	anoctamin 5 [Source:MGI Symbol;Acc:MGI:3576659]
ENSMUSG00000047793	-1.35	5.5551e-07	2.2976e-05	Sned1	sushi, nidogen and EGF-like domains 1 [Source:MGI Symbol;Acc:MGI:3045960]
ENSMUSG00000033581	1.5809	5.569e-07	2.2997e-05	Igf2bp2	insulin-like growth factor 2 mRNA binding protein 2 [Source:MGI Symbol;Acc:MGI:1890358]
ENSMUSG00000057113	1.135	5.6528e-07	2.3307e-05	Npm1	nucleophosmin 1 [Source:MGI Symbol;Acc:MGI:106184]
ENSMUSG00000022751	-1.3294	5.6964e-07	2.3451e-05	Nit2	nitrilase family, member 2 [Source:MGI Symbol;Acc:MGI:1261838]
ENSMUSG00000027709	-1.6362	5.8335e-07	2.3978e-05	Mccc1	methylcrotonoyl-Coenzyme A carboxylase 1 (alpha) [Source:MGI Symbol;Acc:MGI:1919289]
ENSMUSG00000018698	-1.6871	5.9377e-07	2.4344e-05	Lhx1	LIM homeobox protein 1 [Source:MGI Symbol;Acc:MGI:99783]
ENSMUSG00000051146	2.7556	5.9407e-07	2.4344e-05	Camk2n2	calcium/calmodulin-dependent protein kinase II inhibitor 2 [Source:MGI Symbol;Acc:MGI:1920297]
ENSMUSG00000000673	-2.0688	6.0035e-07	2.4564e-05	Haao	3-hydroxyanthranilate 3,4-dioxygenase [Source:MGI Symbol;Acc:MGI:1349444]
ENSMUSG00000052310	1.1911	6.1318e-07	2.505e-05	Slc39a1	solute carrier family 39 (zinc transporter), member 1 [Source:MGI Symbol;Acc:MGI:1353474]
ENSMUSG00000110588	5.2251	6.1544e-07	2.5104e-05	Gm45774	predicted gene 45774 [Source:MGI Symbol;Acc:MGI:5804889]
ENSMUSG00000031119	-1.6747	6.2621e-07	2.5505e-05	Gpc4	glypican 4 [Source:MGI Symbol;Acc:MGI:104902]
ENSMUSG00000020241	-1.5086	6.5343e-07	2.6573e-05	Col6a2	collagen, type VI, alpha 2 [Source:MGI Symbol;Acc:MGI:88460]
ENSMUSG00000030852	1.343	6.6107e-07	2.6843e-05	Tacc2	transforming, acidic coiled-coil containing protein 2 [Source:MGI Symbol;Acc:MGI:1928899]
ENSMUSG00000041219	1.8858	6.6698e-07	2.7042e-05	Arhgap11a	Rho GTPase activating protein 11A [Source:MGI Symbol;Acc:MGI:2444300]
ENSMUSG00000027859	1.8261	6.7497e-07	2.7324e-05	Ngf	nerve growth factor [Source:MGI Symbol;Acc:MGI:97321]
ENSMUSG00000029103	-1.6686	6.8763e-07	2.7795e-05	Lrpap1	low density lipoprotein receptor-related protein associated protein 1 [Source:MGI Symbol;Acc:MGI:96829]
ENSMUSG00000038156	-1.6638	7.0809e-07	2.8578e-05	Spon1	spondin 1, (f-spondin) extracellular matrix protein [Source:MGI Symbol;Acc:MGI:2385287]
ENSMUSG00000003549	1.9791	7.1027e-07	2.8623e-05	Ercc1	excision repair cross-complementing rodent repair deficiency, complementation group 1 [Source:MGI Symbol;Acc:MGI:95412]
ENSMUSG00000058921	-2.2988	7.1502e-07	2.8771e-05	Slc10a5	solute carrier family 10 (sodium/bile acid cotransporter family), member 5 [Source:MGI Symbol;Acc:MGI:2685251]
ENSMUSG00000037788	1.3661	7.2168e-07	2.8995e-05	Vopp1	vesicular, overexpressed in cancer, prosurvival protein 1 [Source:MGI Symbol;Acc:MGI:2141658]
ENSMUSG00000029070	-1.435	7.3322e-07	2.9415e-05	Mxra8	matrix-remodelling associated 8 [Source:MGI Symbol;Acc:MGI:1922011]
ENSMUSG00000040463	1.2065	7.3983e-07	2.9635e-05	Mybbp1a	MYB binding protein (P160) 1a [Source:MGI Symbol;Acc:MGI:106181]
ENSMUSG00000040055	-3.5436	7.9244e-07	3.1695e-05	Gjb6	gap junction protein, beta 6 [Source:MGI Symbol;Acc:MGI:107588]
ENSMUSG00000040600	3.5391	7.9375e-07	3.17e-05	Eps8l3	EPS8-like 3 [Source:MGI Symbol;Acc:MGI:2139743]
ENSMUSG00000055137	-1.2411	8.0022e-07	3.1911e-05	Sugct	succinyl-CoA glutarate-CoA transferase [Source:MGI Symbol;Acc:MGI:1923221]
ENSMUSG00000030218	-1.363	8.2346e-07	3.2789e-05	Mgp	matrix Gla protein [Source:MGI Symbol;Acc:MGI:96976]
ENSMUSG00000052684	2.0922	8.2851e-07	3.2843e-05	Jun	jun proto-oncogene [Source:MGI Symbol;Acc:MGI:96646]
ENSMUSG00000018554	-1.6134	8.2811e-07	3.2843e-05	Ybx2	Y box protein 2 [Source:MGI Symbol;Acc:MGI:1096372]
ENSMUSG00000097930	-2.5232	8.2791e-07	3.2843e-05	C330002G04Rik	RIKEN cDNA C330002G04 gene [Source:MGI Symbol;Acc:MGI:1924860]
ENSMUSG00000039903	-1.9759	8.3318e-07	3.2979e-05	Eva1c	eva-1 homolog C (C. elegans) [Source:MGI Symbol;Acc:MGI:1918217]
ENSMUSG00000021670	-1.8442	8.5758e-07	3.3895e-05	Hmgcr	3-hydroxy-3-methylglutaryl-Coenzyme A reductase [Source:MGI Symbol;Acc:MGI:96159]
ENSMUSG00000020869	1.2856	8.7287e-07	3.4448e-05	Lrrc59	leucine rich repeat containing 59 [Source:MGI Symbol;Acc:MGI:2138133]
ENSMUSG00000029430	1.1271	9.0196e-07	3.5526e-05	Ran	RAN, member RAS oncogene family [Source:MGI Symbol;Acc:MGI:1333112]
ENSMUSG00000022283	1.1087	9.0284e-07	3.5526e-05	Pabpc1	poly(A) binding protein, cytoplasmic 1 [Source:MGI Symbol;Acc:MGI:1349722]
ENSMUSG00000042096	-2.0278	9.1601e-07	3.5991e-05	Dao	D-amino acid oxidase [Source:MGI Symbol;Acc:MGI:94859]
ENSMUSG00000005447	1.4089	9.2452e-07	3.6272e-05	Pafah1b3	platelet-activating factor acetylhydrolase, isoform 1b, subunit 3 [Source:MGI Symbol;Acc:MGI:108414]
ENSMUSG00000041872	-7.9321	9.4375e-07	3.6972e-05	Il17f	interleukin 17F [Source:MGI Symbol;Acc:MGI:2676631]
ENSMUSG00000020475	-1.4806	9.5096e-07	3.72e-05	Pgam2	phosphoglycerate mutase 2 [Source:MGI Symbol;Acc:MGI:1933118]
ENSMUSG00000025903	-1.2817	9.7302e-07	3.8008e-05	Lypla1	lysophospholipase 1 [Source:MGI Symbol;Acc:MGI:1344588]
ENSMUSG00000025137	-1.6083	9.7456e-07	3.8012e-05	Pcyt2	phosphate cytidylyltransferase 2, ethanolamine [Source:MGI Symbol;Acc:MGI:1915921]
ENSMUSG00000039997	-1.369	9.8675e-07	3.8414e-05	Ifi203	interferon activated gene 203 [Source:MGI Symbol;Acc:MGI:96428]
ENSMUSG00000026958	-1.2373	9.8773e-07	3.8414e-05	Dpp7	dipeptidylpeptidase 7 [Source:MGI Symbol;Acc:MGI:1933213]
ENSMUSG00000032487	2.8675	9.9128e-07	3.8446e-05	Ptgs2	prostaglandin-endoperoxide synthase 2 [Source:MGI Symbol;Acc:MGI:97798]
ENSMUSG00000018566	-1.6372	9.9144e-07	3.8446e-05	Slc2a4	solute carrier family 2 (facilitated glucose transporter), member 4 [Source:MGI Symbol;Acc:MGI:95758]
ENSMUSG00000042647	-2.0651	1.0044e-06	3.8892e-05	Acad12	acyl-Coenzyme A dehydrogenase family, member 12 [Source:MGI Symbol;Acc:MGI:2443320]
ENSMUSG00000028262	2.2127	1.0104e-06	3.9011e-05	Clca3a2	chloride channel accessory 3A2 [Source:MGI Symbol;Acc:MGI:1931471]
ENSMUSG00000030541	-1.4015	1.009e-06	3.9011e-05	Idh2	isocitrate dehydrogenase 2 (NADP+), mitochondrial [Source:MGI Symbol;Acc:MGI:96414]
ENSMUSG00000025780	-2.4461	1.0124e-06	3.9031e-05	Itih5	inter-alpha (globulin) inhibitor H5 [Source:MGI Symbol;Acc:MGI:1925751]
ENSMUSG00000031078	1.1406	1.0195e-06	3.9249e-05	Cttn	cortactin [Source:MGI Symbol;Acc:MGI:99695]
ENSMUSG00000020598	1.7615	1.0401e-06	3.9984e-05	Nrcam	neuronal cell adhesion molecule [Source:MGI Symbol;Acc:MGI:104750]
ENSMUSG00000025059	-2.1384	1.0428e-06	4.0032e-05	Gk	glycerol kinase [Source:MGI Symbol;Acc:MGI:106594]
ENSMUSG00000037960	1.2905	1.0449e-06	4.0053e-05	Card19	caspase recruitment domain family, member 19 [Source:MGI Symbol;Acc:MGI:1915730]
ENSMUSG00000046203	6.9603	1.0508e-06	4.0221e-05	Sprr2g	small proline-rich protein 2G [Source:MGI Symbol;Acc:MGI:1330348]
ENSMUSG00000057722	-1.8452	1.0642e-06	4.0679e-05	Lepr	leptin receptor [Source:MGI Symbol;Acc:MGI:104993]
ENSMUSG00000028633	1.5218	1.0805e-06	4.1241e-05	Ctps	cytidine 5'-triphosphate synthase [Source:MGI Symbol;Acc:MGI:1858304]
ENSMUSG00000021226	1.5856	1.0994e-06	4.1902e-05	Acot2	acyl-CoA thioesterase 2 [Source:MGI Symbol;Acc:MGI:2159605]
ENSMUSG00000010175	-1.9703	1.1044e-06	4.2033e-05	Prox1	prospero homeobox 1 [Source:MGI Symbol;Acc:MGI:97772]
ENSMUSG00000044819	-1.5788	1.186e-06	4.5074e-05	Oxgr1	oxoglutarate (alpha-ketoglutarate) receptor 1 [Source:MGI Symbol;Acc:MGI:2685145]
ENSMUSG00000042073	-1.9138	1.213e-06	4.6037e-05	Abhd14b	abhydrolase domain containing 14b [Source:MGI Symbol;Acc:MGI:1923741]
ENSMUSG00000026768	-1.7929	1.2197e-06	4.6226e-05	Itga8	integrin alpha 8 [Source:MGI Symbol;Acc:MGI:109442]
ENSMUSG00000032281	3.3452	1.2372e-06	4.682e-05	Acsbg1	acyl-CoA synthetase bubblegum family member 1 [Source:MGI Symbol;Acc:MGI:2385656]
ENSMUSG00000031842	-1.7512	1.2415e-06	4.6917e-05	Pde4c	phosphodiesterase 4C, cAMP specific [Source:MGI Symbol;Acc:MGI:99556]
ENSMUSG00000020108	2.0111	1.264e-06	4.7632e-05	Ddit4	DNA-damage-inducible transcript 4 [Source:MGI Symbol;Acc:MGI:1921997]
ENSMUSG00000092203	1.8239	1.2633e-06	4.7632e-05	1110038B12Rik	RIKEN cDNA 1110038B12 gene [Source:MGI Symbol;Acc:MGI:1916013]
ENSMUSG00000039154	-1.8886	1.2677e-06	4.7704e-05	Shd	src homology 2 domain-containing transforming protein D [Source:MGI Symbol;Acc:MGI:1099461]
ENSMUSG00000027611	2.7416	1.2718e-06	4.7794e-05	Procr	protein C receptor, endothelial [Source:MGI Symbol;Acc:MGI:104596]
ENSMUSG00000059668	3.8963	1.2785e-06	4.7977e-05	Krt4	keratin 4 [Source:MGI Symbol;Acc:MGI:96701]
ENSMUSG00000020182	-1.6845	1.2976e-06	4.8625e-05	Ddc	dopa decarboxylase [Source:MGI Symbol;Acc:MGI:94876]
ENSMUSG00000053398	1.6039	1.3139e-06	4.9165e-05	Phgdh	3-phosphoglycerate dehydrogenase [Source:MGI Symbol;Acc:MGI:1355330]
ENSMUSG00000038987	2.9223	1.3485e-06	5.039e-05	Cfap157	cilia and flagella associated protein 157 [Source:MGI Symbol;Acc:MGI:2447809]
ENSMUSG00000074968	-2.6381	1.4065e-06	5.2485e-05	Ano3	anoctamin 3 [Source:MGI Symbol;Acc:MGI:3613666]
ENSMUSG00000060002	-1.4846	1.4643e-06	5.4564e-05	Chpt1	choline phosphotransferase 1 [Source:MGI Symbol;Acc:MGI:2384841]
ENSMUSG00000003809	-1.6598	1.5119e-06	5.626e-05	Gcdh	glutaryl-Coenzyme A dehydrogenase [Source:MGI Symbol;Acc:MGI:104541]
ENSMUSG00000112289	-3.8613	1.5495e-06	5.7578e-05	1110019B22Rik	RIKEN cDNA 1110019B22 gene [Source:MGI Symbol;Acc:MGI:1915779]
ENSMUSG00000024575	-4.3798	1.5674e-06	5.8163e-05	Pde6a	phosphodiesterase 6A, cGMP-specific, rod, alpha [Source:MGI Symbol;Acc:MGI:97524]
ENSMUSG00000040631	1.8653	1.5841e-06	5.8702e-05	Dok4	docking protein 4 [Source:MGI Symbol;Acc:MGI:2148865]
ENSMUSG00000020566	-1.2741	1.627e-06	6.0208e-05	Atp6v1c2	ATPase, H+ transporting, lysosomal V1 subunit C2 [Source:MGI Symbol;Acc:MGI:1916025]
ENSMUSG00000020758	1.4703	1.6336e-06	6.0368e-05	Itgb4	integrin beta 4 [Source:MGI Symbol;Acc:MGI:96613]
ENSMUSG00000026822	5.6147	1.67e-06	6.1629e-05	Lcn2	lipocalin 2 [Source:MGI Symbol;Acc:MGI:96757]
ENSMUSG00000022651	3.9402	1.6853e-06	6.2108e-05	Retnlg	resistin like gamma [Source:MGI Symbol;Acc:MGI:2667763]
ENSMUSG00000109644	-2.3599	1.7094e-06	6.291e-05	0610005C13Rik	RIKEN cDNA 0610005C13 gene [Source:MGI Symbol;Acc:MGI:1918911]
ENSMUSG00000106918	1.1894	1.7437e-06	6.4084e-05	Mrpl33	mitochondrial ribosomal protein L33 [Source:MGI Symbol;Acc:MGI:2137225]
ENSMUSG00000020044	-1.1084	1.7484e-06	6.4165e-05	Timp3	tissue inhibitor of metalloproteinase 3 [Source:MGI Symbol;Acc:MGI:98754]
ENSMUSG00000031343	-2.0589	1.7727e-06	6.4971e-05	Gabra3	gamma-aminobutyric acid (GABA) A receptor, subunit alpha 3 [Source:MGI Symbol;Acc:MGI:95615]
ENSMUSG00000060950	1.8267	1.7845e-06	6.5312e-05	Trmt61a	tRNA methyltransferase 61A [Source:MGI Symbol;Acc:MGI:2443487]
ENSMUSG00000028600	-1.6608	1.8044e-06	6.5949e-05	Podn	podocan [Source:MGI Symbol;Acc:MGI:2674939]
ENSMUSG00000058126	1.5622	1.8374e-06	6.7066e-05	Tpm3-rs7	tropomyosin 3, related sequence 7 [Source:MGI Symbol;Acc:MGI:99705]
ENSMUSG00000026986	-1.623	1.8775e-06	6.8435e-05	Hnmt	histamine N-methyltransferase [Source:MGI Symbol;Acc:MGI:2153181]
ENSMUSG00000020102	-2.1643	1.8816e-06	6.849e-05	Slc16a7	solute carrier family 16 (monocarboxylic acid transporters), member 7 [Source:MGI Symbol;Acc:MGI:1330284]
ENSMUSG00000005103	1.1477	1.8851e-06	6.8527e-05	Wdr1	WD repeat domain 1 [Source:MGI Symbol;Acc:MGI:1337100]
ENSMUSG00000007659	1.3152	2.0235e-06	7.3455e-05	Bcl2l1	BCL2-like 1 [Source:MGI Symbol;Acc:MGI:88139]
ENSMUSG00000067219	2.244	2.0415e-06	7.3909e-05	Nipal1	NIPA-like domain containing 1 [Source:MGI Symbol;Acc:MGI:1917951]
ENSMUSG00000110353	-3.3243	2.0408e-06	7.3909e-05	Gm33543	predicted gene, 33543 [Source:MGI Symbol;Acc:MGI:5592702]
ENSMUSG00000106535	-2.0335	2.0683e-06	7.4777e-05	Gm43031	predicted gene 43031 [Source:MGI Symbol;Acc:MGI:5663168]
ENSMUSG00000107451	-3.2018	2.1021e-06	7.5897e-05	Gm44421	predicted gene, 44421 [Source:MGI Symbol;Acc:MGI:5690813]
ENSMUSG00000021754	1.1867	2.1484e-06	7.7463e-05	Map3k1	mitogen-activated protein kinase kinase kinase 1 [Source:MGI Symbol;Acc:MGI:1346872]
ENSMUSG00000020774	-2.1654	2.1518e-06	7.7481e-05	Aspa	aspartoacylase [Source:MGI Symbol;Acc:MGI:87914]
ENSMUSG00000028896	1.2678	2.155e-06	7.7493e-05	Rcc1	regulator of chromosome condensation 1 [Source:MGI Symbol;Acc:MGI:1913989]
ENSMUSG00000040943	-1.3086	2.1923e-06	7.8727e-05	Tet2	tet methylcytosine dioxygenase 2 [Source:MGI Symbol;Acc:MGI:2443298]
ENSMUSG00000019997	2.5773	2.2014e-06	7.8949e-05	Ccn2	cellular communication network factor 2 [Source:MGI Symbol;Acc:MGI:95537]
ENSMUSG00000019779	1.1553	2.221e-06	7.9545e-05	Frk	fyn-related kinase [Source:MGI Symbol;Acc:MGI:103265]
ENSMUSG00000071669	-1.8467	2.2331e-06	7.9872e-05	Snx29	sorting nexin 29 [Source:MGI Symbol;Acc:MGI:1921728]
ENSMUSG00000031445	-2.7956	2.3426e-06	8.3676e-05	Proz	protein Z, vitamin K-dependent plasma glycoprotein [Source:MGI Symbol;Acc:MGI:1860488]
ENSMUSG00000004473	-2.4426	2.3765e-06	8.4774e-05	Clec11a	C-type lectin domain family 11, member a [Source:MGI Symbol;Acc:MGI:1298219]
ENSMUSG00000034837	3.0994	2.3902e-06	8.5147e-05	Gnat1	guanine nucleotide binding protein, alpha transducing 1 [Source:MGI Symbol;Acc:MGI:95778]
ENSMUSG00000038602	-2.4873	2.3944e-06	8.5186e-05	Slc35f1	solute carrier family 35, member F1 [Source:MGI Symbol;Acc:MGI:2139810]
ENSMUSG00000027130	-1.1254	2.4017e-06	8.5217e-05	Slc12a6	solute carrier family 12, member 6 [Source:MGI Symbol;Acc:MGI:2135960]
ENSMUSG00000019923	1.5503	2.3989e-06	8.5217e-05	Zwint	ZW10 interactor [Source:MGI Symbol;Acc:MGI:1289227]
ENSMUSG00000030095	1.4794	2.4498e-06	8.6809e-05	Tmem43	transmembrane protein 43 [Source:MGI Symbol;Acc:MGI:1921372]
ENSMUSG00000033770	-1.379	2.5407e-06	8.9912e-05	Clcnka	chloride channel, voltage-sensitive Ka [Source:MGI Symbol;Acc:MGI:1329026]
ENSMUSG00000042064	1.3941	2.7346e-06	9.6645e-05	Myo3b	myosin IIIB [Source:MGI Symbol;Acc:MGI:2448580]
ENSMUSG00000075703	1.1931	2.7423e-06	9.6787e-05	Selenoi	selenoprotein I [Source:MGI Symbol;Acc:MGI:107898]
ENSMUSG00000010307	-1.8516	2.7819e-06	9.8057e-05	Tmem86a	transmembrane protein 86A [Source:MGI Symbol;Acc:MGI:1915143]
ENSMUSG00000021415	-3.3303	2.8324e-06	9.9704e-05	4933417A18Rik	RIKEN cDNA 4933417A18 gene [Source:MGI Symbol;Acc:MGI:1914011]
ENSMUSG00000038900	1.0651	2.8936e-06	0.00010172	Rpl12	ribosomal protein L12 [Source:MGI Symbol;Acc:MGI:98002]
ENSMUSG00000034127	1.0696	2.9438e-06	0.00010335	Tspan8	tetraspanin 8 [Source:MGI Symbol;Acc:MGI:2384918]
ENSMUSG00000042354	1.4359	2.9652e-06	0.00010397	Gnl3	guanine nucleotide binding protein-like 3 (nucleolar) [Source:MGI Symbol;Acc:MGI:1353651]
ENSMUSG00000003526	-1.4181	3.0151e-06	0.00010558	Prodh	proline dehydrogenase [Source:MGI Symbol;Acc:MGI:97770]
ENSMUSG00000022389	-1.4569	3.0453e-06	0.0001065	Tef	thyrotroph embryonic factor [Source:MGI Symbol;Acc:MGI:98663]
ENSMUSG00000034875	-1.5433	3.0497e-06	0.00010651	Nudt19	nudix (nucleoside diphosphate linked moiety X)-type motif 19 [Source:MGI Symbol;Acc:MGI:94203]
ENSMUSG00000028010	1.2935	3.0564e-06	0.00010661	Gar1	GAR1 ribonucleoprotein [Source:MGI Symbol;Acc:MGI:1930948]
ENSMUSG00000023004	1.2325	3.0948e-06	0.00010781	Tuba1b	tubulin, alpha 1B [Source:MGI Symbol;Acc:MGI:107804]
ENSMUSG00000035948	-2.3532	3.1034e-06	0.00010796	Acss3	acyl-CoA synthetase short-chain family member 3 [Source:MGI Symbol;Acc:MGI:2685720]
ENSMUSG00000022304	-2.531	3.1254e-06	0.00010859	Dpys	dihydropyrimidinase [Source:MGI Symbol;Acc:MGI:1928679]
ENSMUSG00000011382	-1.5556	3.2821e-06	0.00011389	Dhdh	dihydrodiol dehydrogenase (dimeric) [Source:MGI Symbol;Acc:MGI:1919005]
ENSMUSG00000027359	-2.0646	3.3404e-06	0.00011576	Slc27a2	solute carrier family 27 (fatty acid transporter), member 2 [Source:MGI Symbol;Acc:MGI:1347099]
ENSMUSG00000029608	-7.7248	3.3646e-06	0.00011644	Rph3a	rabphilin 3A [Source:MGI Symbol;Acc:MGI:102788]
ENSMUSG00000020189	-1.3539	3.4013e-06	0.00011756	Osbpl8	oxysterol binding protein-like 8 [Source:MGI Symbol;Acc:MGI:2443807]
ENSMUSG00000040010	1.8667	3.4442e-06	0.00011889	Slc7a5	solute carrier family 7 (cationic amino acid transporter, y+ system), member 5 [Source:MGI Symbol;Acc:MGI:1298205]
ENSMUSG00000001056	1.3221	3.4558e-06	0.00011914	Nhp2	NHP2 ribonucleoprotein [Source:MGI Symbol;Acc:MGI:1098547]
ENSMUSG00000061665	1.0579	3.5727e-06	0.00012301	Cd2ap	CD2-associated protein [Source:MGI Symbol;Acc:MGI:1330281]
ENSMUSG00000112627	-1.9239	3.5851e-06	0.00012328	4933412E12Rik	RIKEN cDNA 4933412E12 gene [Source:MGI Symbol;Acc:MGI:1918336]
ENSMUSG00000016946	1.3627	3.6024e-06	0.00012371	Kctd5	potassium channel tetramerisation domain containing 5 [Source:MGI Symbol;Acc:MGI:1916509]
ENSMUSG00000089678	-1.7637	3.6438e-06	0.00012483	Agxt2	alanine-glyoxylate aminotransferase 2 [Source:MGI Symbol;Acc:MGI:2146052]
ENSMUSG00000002847	-1.2955	3.6443e-06	0.00012483	Pla1a	phospholipase A1 member A [Source:MGI Symbol;Acc:MGI:1934677]
ENSMUSG00000019718	-2.1862	3.6662e-06	0.00012542	L3hypdh	L-3-hydroxyproline dehydratase (trans-) [Source:MGI Symbol;Acc:MGI:1914467]
ENSMUSG00000032010	-1.3601	3.7312e-06	0.00012748	Usp2	ubiquitin specific peptidase 2 [Source:MGI Symbol;Acc:MGI:1858178]
ENSMUSG00000108414	1.7135	3.7745e-06	0.00012879	Snhg1	small nucleolar RNA host gene 1 [Source:MGI Symbol;Acc:MGI:3763743]
ENSMUSG00000017428	1.1477	3.8134e-06	0.00012996	Psmd11	proteasome (prosome, macropain) 26S subunit, non-ATPase, 11 [Source:MGI Symbol;Acc:MGI:1916327]
ENSMUSG00000027848	-1.5211	3.8495e-06	0.00013085	Olfml3	olfactomedin-like 3 [Source:MGI Symbol;Acc:MGI:1914877]
ENSMUSG00000041773	1.6075	3.8488e-06	0.00013085	Enc1	ectodermal-neural cortex 1 [Source:MGI Symbol;Acc:MGI:109610]
ENSMUSG00000060459	-1.0946	3.9e-06	0.0001324	Kng2	kininogen 2 [Source:MGI Symbol;Acc:MGI:3027157]
ENSMUSG00000026020	1.2188	3.9229e-06	0.00013284	Nop58	NOP58 ribonucleoprotein [Source:MGI Symbol;Acc:MGI:1933184]
ENSMUSG00000028031	-1.4063	3.9221e-06	0.00013284	Dkk2	dickkopf WNT signaling pathway inhibitor 2 [Source:MGI Symbol;Acc:MGI:1890663]
ENSMUSG00000034751	1.4	3.9785e-06	0.00013455	Mast4	microtubule associated serine/threonine kinase family member 4 [Source:MGI Symbol;Acc:MGI:1918885]
ENSMUSG00000024517	7.2524	4.0117e-06	0.0001355	Grp	gastrin releasing peptide [Source:MGI Symbol;Acc:MGI:95833]
ENSMUSG00000026073	4.1634	4.0357e-06	0.00013614	Il1r2	interleukin 1 receptor, type II [Source:MGI Symbol;Acc:MGI:96546]
ENSMUSG00000020547	1.1611	4.1691e-06	0.00014047	Bzw2	basic leucine zipper and W2 domains 2 [Source:MGI Symbol;Acc:MGI:1914162]
ENSMUSG00000026204	2.8863	4.1888e-06	0.00014095	Ptprn	protein tyrosine phosphatase, receptor type, N [Source:MGI Symbol;Acc:MGI:102765]
ENSMUSG00000040978	-2.1333	4.1992e-06	0.00014113	Gm11992	predicted gene 11992 [Source:MGI Symbol;Acc:MGI:3651127]
ENSMUSG00000003585	1.812	4.27e-06	0.00014328	Sec14l2	SEC14-like lipid binding 2 [Source:MGI Symbol;Acc:MGI:1915065]
ENSMUSG00000022829	-2.3643	4.274e-06	0.00014328	Stxbp5l	syntaxin binding protein 5-like [Source:MGI Symbol;Acc:MGI:2443815]
ENSMUSG00000030834	-2.2422	4.3628e-06	0.00014607	Abcc6	ATP-binding cassette, sub-family C (CFTR/MRP), member 6 [Source:MGI Symbol;Acc:MGI:1351634]
ENSMUSG00000052520	-2.035	4.378e-06	0.0001464	Cyp2j5	cytochrome P450, family 2, subfamily j, polypeptide 5 [Source:MGI Symbol;Acc:MGI:1270149]
ENSMUSG00000001155	-3.2709	4.4765e-06	0.00014937	Ftcd	formiminotransferase cyclodeaminase [Source:MGI Symbol;Acc:MGI:1339962]
ENSMUSG00000022951	1.2163	4.4781e-06	0.00014937	Rcan1	regulator of calcineurin 1 [Source:MGI Symbol;Acc:MGI:1890564]
ENSMUSG00000037095	2.4997	4.5037e-06	0.00015004	Lrg1	leucine-rich alpha-2-glycoprotein 1 [Source:MGI Symbol;Acc:MGI:1924155]
ENSMUSG00000042210	-1.4455	4.5673e-06	0.00015197	Abhd14a	abhydrolase domain containing 14A [Source:MGI Symbol;Acc:MGI:1915894]
ENSMUSG00000067656	-2.9404	4.5838e-06	0.00015233	Slc22a27	solute carrier family 22, member 27 [Source:MGI Symbol;Acc:MGI:3042283]
ENSMUSG00000033308	-1.3936	4.6099e-06	0.000153	Dpyd	dihydropyrimidine dehydrogenase [Source:MGI Symbol;Acc:MGI:2139667]
ENSMUSG00000023886	-1.5288	4.6211e-06	0.00015318	Smoc2	SPARC related modular calcium binding 2 [Source:MGI Symbol;Acc:MGI:1929881]
ENSMUSG00000023232	1.411	4.7025e-06	0.00015569	Serinc2	serine incorporator 2 [Source:MGI Symbol;Acc:MGI:1919132]
ENSMUSG00000045680	-1.3562	4.7449e-06	0.0001569	Tcf21	transcription factor 21 [Source:MGI Symbol;Acc:MGI:1202715]
ENSMUSG00000030249	-1.8064	4.8083e-06	0.0001588	Abcc9	ATP-binding cassette, sub-family C (CFTR/MRP), member 9 [Source:MGI Symbol;Acc:MGI:1352630]
ENSMUSG00000028063	1.1034	4.8499e-06	0.00015998	Lmna	lamin A [Source:MGI Symbol;Acc:MGI:96794]
ENSMUSG00000073940	-1.8083	4.8651e-06	0.00016028	Hbb-bt	hemoglobin, beta adult t chain [Source:MGI Symbol;Acc:MGI:5474850]
ENSMUSG00000038065	-1.3006	4.9019e-06	0.00016129	Mturn	maturin, neural progenitor differentiation regulator homolog (Xenopus) [Source:MGI Symbol;Acc:MGI:1915485]
ENSMUSG00000030708	2.4627	4.9124e-06	0.00016144	Dnajb13	DnaJ heat shock protein family (Hsp40) member B13 [Source:MGI Symbol;Acc:MGI:1916637]
ENSMUSG00000053332	1.3528	5.007e-06	0.00016435	Gas5	growth arrest specific 5 [Source:MGI Symbol;Acc:MGI:95659]
ENSMUSG00000023914	-2.1352	5.0261e-06	0.00016477	Mep1a	meprin 1 alpha [Source:MGI Symbol;Acc:MGI:96963]
ENSMUSG00000029368	1.4523	5.0816e-06	0.00016638	Alb	albumin [Source:MGI Symbol;Acc:MGI:87991]
ENSMUSG00000021996	1.0308	5.1165e-06	0.00016732	Esd	esterase D/formylglutathione hydrolase [Source:MGI Symbol;Acc:MGI:95421]
ENSMUSG00000025364	1.071	5.1384e-06	0.00016783	Pa2g4	proliferation-associated 2G4 [Source:MGI Symbol;Acc:MGI:894684]
ENSMUSG00000022565	1.227	5.2053e-06	0.00016981	Plec	plectin [Source:MGI Symbol;Acc:MGI:1277961]
ENSMUSG00000028069	1.4268	5.2247e-06	0.00017024	Gpatch4	G patch domain containing 4 [Source:MGI Symbol;Acc:MGI:1913864]
ENSMUSG00000031375	-1.138	5.344e-06	0.00017391	Bgn	biglycan [Source:MGI Symbol;Acc:MGI:88158]
ENSMUSG00000028470	-1.3688	5.3825e-06	0.00017495	Hint2	histidine triad nucleotide binding protein 2 [Source:MGI Symbol;Acc:MGI:1916167]
ENSMUSG00000018293	1.0933	5.393e-06	0.00017508	Pfn1	profilin 1 [Source:MGI Symbol;Acc:MGI:97549]
ENSMUSG00000024436	1.1974	5.4342e-06	0.0001762	Mrps18b	mitochondrial ribosomal protein S18B [Source:MGI Symbol;Acc:MGI:1914223]
ENSMUSG00000027605	-2.1134	5.5109e-06	0.00017847	Acss2	acyl-CoA synthetase short-chain family member 2 [Source:MGI Symbol;Acc:MGI:1890410]
ENSMUSG00000028603	-1.4439	5.5372e-06	0.00017911	Scp2	sterol carrier protein 2, liver [Source:MGI Symbol;Acc:MGI:98254]
ENSMUSG00000009614	-2.053	5.5823e-06	0.00018035	Sardh	sarcosine dehydrogenase [Source:MGI Symbol;Acc:MGI:2183102]
ENSMUSG00000004100	1.3505	5.5896e-06	0.00018037	Ppan	peter pan homolog [Source:MGI Symbol;Acc:MGI:2178445]
ENSMUSG00000025871	-1.3745	5.7557e-06	0.0001855	4833439L19Rik	RIKEN cDNA 4833439L19 gene [Source:MGI Symbol;Acc:MGI:1921162]
ENSMUSG00000003545	3.8216	5.9062e-06	0.00019008	Fosb	FBJ osteosarcoma oncogene B [Source:MGI Symbol;Acc:MGI:95575]
ENSMUSG00000001627	1.951	5.9121e-06	0.00019008	Ifrd1	interferon-related developmental regulator 1 [Source:MGI Symbol;Acc:MGI:1316717]
ENSMUSG00000028461	-1.2474	6.0605e-06	0.00019462	Ccdc107	coiled-coil domain containing 107 [Source:MGI Symbol;Acc:MGI:1913423]
ENSMUSG00000031584	1.2607	6.3061e-06	0.00020227	Gsr	glutathione reductase [Source:MGI Symbol;Acc:MGI:95804]
ENSMUSG00000030781	-1.5281	6.3929e-06	0.0002048	Slc5a2	solute carrier family 5 (sodium/glucose cotransporter), member 2 [Source:MGI Symbol;Acc:MGI:2181411]
ENSMUSG00000032946	-1.3159	6.4633e-06	0.00020681	Rasgrp2	RAS, guanyl releasing protein 2 [Source:MGI Symbol;Acc:MGI:1333849]
ENSMUSG00000047246	-2.8444	6.4999e-06	0.00020773	H2bc6	H2B clustered histone 6 [Source:MGI Symbol;Acc:MGI:2448380]
ENSMUSG00000001773	-1.4076	6.5569e-06	0.0002093	Folh1	folate hydrolase 1 [Source:MGI Symbol;Acc:MGI:1858193]
ENSMUSG00000042215	1.5636	6.5909e-06	0.00021014	Bag2	BCL2-associated athanogene 2 [Source:MGI Symbol;Acc:MGI:1891254]
ENSMUSG00000020773	1.2184	6.6627e-06	0.00021217	Trim47	tripartite motif-containing 47 [Source:MGI Symbol;Acc:MGI:1917374]
ENSMUSG00000000555	2.2977	6.6717e-06	0.00021221	Itga5	integrin alpha 5 (fibronectin receptor alpha) [Source:MGI Symbol;Acc:MGI:96604]
ENSMUSG00000025127	-1.6628	6.7881e-06	0.00021565	Gcgr	glucagon receptor [Source:MGI Symbol;Acc:MGI:99572]
ENSMUSG00000024665	-1.9273	6.7991e-06	0.00021575	Fads2	fatty acid desaturase 2 [Source:MGI Symbol;Acc:MGI:1930079]
ENSMUSG00000042797	-1.8803	6.8942e-06	0.0002185	Aqp11	aquaporin 11 [Source:MGI Symbol;Acc:MGI:1913583]
ENSMUSG00000024899	-1.9579	6.9339e-06	0.0002195	Papss2	3'-phosphoadenosine 5'-phosphosulfate synthase 2 [Source:MGI Symbol;Acc:MGI:1330223]
ENSMUSG00000026979	1.7278	7.2433e-06	0.00022903	Psd4	pleckstrin and Sec7 domain containing 4 [Source:MGI Symbol;Acc:MGI:2674093]
ENSMUSG00000041644	-2.3934	7.2919e-06	0.00023002	Slc5a12	solute carrier family 5 (sodium/glucose cotransporter), member 12 [Source:MGI Symbol;Acc:MGI:2138890]
ENSMUSG00000020072	-2.4793	7.2839e-06	0.00023002	Pbld2	phenazine biosynthesis-like protein domain containing 2 [Source:MGI Symbol;Acc:MGI:1914557]
ENSMUSG00000023224	-1.734	7.3551e-06	0.00023146	Serping1	serine (or cysteine) peptidase inhibitor, clade G, member 1 [Source:MGI Symbol;Acc:MGI:894696]
ENSMUSG00000043903	2.9753	7.3502e-06	0.00023146	Zfp469	zinc finger protein 469 [Source:MGI Symbol;Acc:MGI:2684868]
ENSMUSG00000114860	-7.4803	7.4326e-06	0.00023363	Gm49291	predicted gene, 49291 [Source:MGI Symbol;Acc:MGI:6118781]
ENSMUSG00000055114	-2.3543	7.4661e-06	0.0002344	Anxa13	annexin A13 [Source:MGI Symbol;Acc:MGI:1917037]
ENSMUSG00000071041	1.3019	7.5181e-06	0.00023576	Impdh2-ps	inosine monophosphate dehydrogenase 2, pseudogene [Source:MGI Symbol;Acc:MGI:3705743]
ENSMUSG00000116993	1.4562	7.5436e-06	0.00023628	Gm32461	predicted gene, 32461 [Source:MGI Symbol;Acc:MGI:5591620]
ENSMUSG00000031594	-2.249	7.6246e-06	0.00023854	Fgl1	fibrinogen-like protein 1 [Source:MGI Symbol;Acc:MGI:102795]
ENSMUSG00000037852	1.479	7.7645e-06	0.00024235	Cpe	carboxypeptidase E [Source:MGI Symbol;Acc:MGI:101932]
ENSMUSG00000038967	-1.514	7.7583e-06	0.00024235	Pdk2	pyruvate dehydrogenase kinase, isoenzyme 2 [Source:MGI Symbol;Acc:MGI:1343087]
ENSMUSG00000078238	1.3951	7.7842e-06	0.00024268	Gm12854	predicted gene 12854 [Source:MGI Symbol;Acc:MGI:3650410]
ENSMUSG00000020423	1.9666	7.8942e-06	0.00024582	Btg2	BTG anti-proliferation factor 2 [Source:MGI Symbol;Acc:MGI:108384]
ENSMUSG00000028859	2.0102	7.9086e-06	0.00024599	Csf3r	colony stimulating factor 3 receptor (granulocyte) [Source:MGI Symbol;Acc:MGI:1339755]
ENSMUSG00000030492	-1.499	7.98e-06	0.00024763	Slc7a9	solute carrier family 7 (cationic amino acid transporter, y+ system), member 9 [Source:MGI Symbol;Acc:MGI:1353656]
ENSMUSG00000020432	-1.2702	7.9797e-06	0.00024763	Tcn2	transcobalamin 2 [Source:MGI Symbol;Acc:MGI:98534]
ENSMUSG00000006386	-1.1924	8.0674e-06	0.00024976	Tek	TEK receptor tyrosine kinase [Source:MGI Symbol;Acc:MGI:98664]
ENSMUSG00000085068	1.8653	8.0599e-06	0.00024976	Gm15895	predicted gene 15895 [Source:MGI Symbol;Acc:MGI:3802071]
ENSMUSG00000029122	-1.2113	8.2291e-06	0.00025447	Evc	EvC ciliary complex subunit 1 [Source:MGI Symbol;Acc:MGI:1890596]
ENSMUSG00000032564	-2.0306	8.5855e-06	0.00026519	Cpne4	copine IV [Source:MGI Symbol;Acc:MGI:1921270]
ENSMUSG00000059149	-1.0561	8.7381e-06	0.00026937	Mfsd4a	major facilitator superfamily domain containing 4A [Source:MGI Symbol;Acc:MGI:2442786]
ENSMUSG00000020604	-1.4378	8.7411e-06	0.00026937	Arsg	arylsulfatase G [Source:MGI Symbol;Acc:MGI:1921258]
ENSMUSG00000042659	1.3927	8.7744e-06	0.00027008	Arrdc4	arrestin domain containing 4 [Source:MGI Symbol;Acc:MGI:1913662]
ENSMUSG00000022838	-1.701	9.21e-06	0.00028317	Eaf2	ELL associated factor 2 [Source:MGI Symbol;Acc:MGI:2146616]
ENSMUSG00000006369	-1.7411	9.2823e-06	0.00028506	Fbln1	fibulin 1 [Source:MGI Symbol;Acc:MGI:95487]
ENSMUSG00000059796	1.219	9.4045e-06	0.00028848	Eif4a1	eukaryotic translation initiation factor 4A1 [Source:MGI Symbol;Acc:MGI:95303]
ENSMUSG00000021367	2.8074	9.4515e-06	0.00028959	Edn1	endothelin 1 [Source:MGI Symbol;Acc:MGI:95283]
ENSMUSG00000028459	-1.872	9.7568e-06	0.0002986	Cd72	CD72 antigen [Source:MGI Symbol;Acc:MGI:88345]
ENSMUSG00000007613	1.3504	9.8645e-06	0.00030155	Tgfbr1	transforming growth factor, beta receptor I [Source:MGI Symbol;Acc:MGI:98728]
ENSMUSG00000048731	-1.6616	1.0009e-05	0.00030563	Ggnbp1	gametogenetin binding protein 1 [Source:MGI Symbol;Acc:MGI:3055306]
ENSMUSG00000001473	1.5637	1.0078e-05	0.00030739	Tubb6	tubulin, beta 6 class V [Source:MGI Symbol;Acc:MGI:1915201]
ENSMUSG00000031271	3.1364	1.0251e-05	0.0003123	Serpina7	serine (or cysteine) peptidase inhibitor, clade A (alpha-1 antiproteinase, antitrypsin), member 7 [Source:MGI Symbol;Acc:MGI:3041197]
ENSMUSG00000039783	-1.8319	1.0275e-05	0.00031266	Kmo	kynurenine 3-monooxygenase (kynurenine 3-hydroxylase) [Source:MGI Symbol;Acc:MGI:2138151]
ENSMUSG00000086054	-2.6169	1.0287e-05	0.00031269	Hnf1aos1	HNF1 homeobox A, opposite strand 1 [Source:MGI Symbol;Acc:MGI:3652225]
ENSMUSG00000044937	-1.6714	1.0398e-05	0.00031569	Ttc41	tetratricopeptide repeat domain 41 [Source:MGI Symbol;Acc:MGI:2387653]
ENSMUSG00000062210	-1.6822	1.0451e-05	0.00031696	Tnfaip8	tumor necrosis factor, alpha-induced protein 8 [Source:MGI Symbol;Acc:MGI:2147191]
ENSMUSG00000033213	3.7066	1.0636e-05	0.00032218	AA467197	expressed sequence AA467197 [Source:MGI Symbol;Acc:MGI:3034182]
ENSMUSG00000029223	2.5765	1.0949e-05	0.00033131	Uchl1	ubiquitin carboxy-terminal hydrolase L1 [Source:MGI Symbol;Acc:MGI:103149]
ENSMUSG00000006345	-1.506	1.1018e-05	0.000333	Ggt1	gamma-glutamyltransferase 1 [Source:MGI Symbol;Acc:MGI:95706]
ENSMUSG00000086810	-3.3395	1.1069e-05	0.00033386	Gm13110	predicted gene 13110 [Source:MGI Symbol;Acc:MGI:3651716]
ENSMUSG00000007029	1.1018	1.1071e-05	0.00033386	Vars	valyl-tRNA synthetase [Source:MGI Symbol;Acc:MGI:90675]
ENSMUSG00000056708	1.6741	1.1264e-05	0.0003393	Ier5	immediate early response 5 [Source:MGI Symbol;Acc:MGI:1337072]
ENSMUSG00000032497	1.4489	1.1369e-05	0.00034208	Lrrfip2	leucine rich repeat (in FLII) interacting protein 2 [Source:MGI Symbol;Acc:MGI:1918518]
ENSMUSG00000027822	-1.4214	1.1438e-05	0.00034311	Slc33a1	solute carrier family 33 (acetyl-CoA transporter), member 1 [Source:MGI Symbol;Acc:MGI:1332247]
ENSMUSG00000053560	2.1253	1.1442e-05	0.00034311	Ier2	immediate early response 2 [Source:MGI Symbol;Acc:MGI:104815]
ENSMUSG00000023122	-1.8847	1.142e-05	0.00034311	Sult1c2	sulfotransferase family, cytosolic, 1C, member 2 [Source:MGI Symbol;Acc:MGI:1916333]
ENSMUSG00000058492	-1.3982	1.1539e-05	0.00034561	Scp2-ps2	sterol carrier protein 2, pseudogene 2 [Source:MGI Symbol;Acc:MGI:107679]
ENSMUSG00000025465	-1.1168	1.1613e-05	0.00034745	Echs1	enoyl Coenzyme A hydratase, short chain, 1, mitochondrial [Source:MGI Symbol;Acc:MGI:2136460]
ENSMUSG00000109325	3.4892	1.1633e-05	0.00034766	Krt8-ps	keratin 8, pseudogene [Source:MGI Symbol;Acc:MGI:3779503]
ENSMUSG00000020926	1.6566	1.1698e-05	0.0003492	Adam11	a disintegrin and metallopeptidase domain 11 [Source:MGI Symbol;Acc:MGI:1098667]
ENSMUSG00000036594	-1.5957	1.1751e-05	0.00035039	H2-Aa	histocompatibility 2, class II antigen A, alpha [Source:MGI Symbol;Acc:MGI:95895]
ENSMUSG00000026234	1.0679	1.1811e-05	0.00035101	Ncl	nucleolin [Source:MGI Symbol;Acc:MGI:97286]
ENSMUSG00000072662	-2.5881	1.1801e-05	0.00035101	Mansc4	MANSC domain containing 4 [Source:MGI Symbol;Acc:MGI:3645619]
ENSMUSG00000024610	-1.3299	1.1791e-05	0.00035101	Cd74	CD74 antigen (invariant polypeptide of major histocompatibility complex, class II antigen-associated) [Source:MGI Symbol;Acc:MGI:96534]
ENSMUSG00000024383	1.0302	1.2032e-05	0.00035719	Map3k2	mitogen-activated protein kinase kinase kinase 2 [Source:MGI Symbol;Acc:MGI:1346873]
ENSMUSG00000021033	-1.4681	1.2093e-05	0.00035861	Gstz1	glutathione transferase zeta 1 (maleylacetoacetate isomerase) [Source:MGI Symbol;Acc:MGI:1341859]
ENSMUSG00000036718	1.5855	1.2199e-05	0.00036135	Micall2	MICAL-like 2 [Source:MGI Symbol;Acc:MGI:2444818]
ENSMUSG00000044313	1.7337	1.2485e-05	0.00036941	Mab21l3	mab-21-like 3 [Source:MGI Symbol;Acc:MGI:2446273]
ENSMUSG00000040433	1.0822	1.2632e-05	0.00037333	Zbtb38	zinc finger and BTB domain containing 38 [Source:MGI Symbol;Acc:MGI:2442866]
ENSMUSG00000068877	-1.8642	1.2836e-05	0.00037895	Selenbp2	selenium binding protein 2 [Source:MGI Symbol;Acc:MGI:104859]
ENSMUSG00000050359	2.4683	1.2882e-05	0.00037978	Sprr1a	small proline-rich protein 1A [Source:MGI Symbol;Acc:MGI:106660]
ENSMUSG00000025036	-1.72	1.2892e-05	0.00037978	Sfxn2	sideroflexin 2 [Source:MGI Symbol;Acc:MGI:2137678]
ENSMUSG00000037887	1.8225	1.296e-05	0.00038136	Dusp8	dual specificity phosphatase 8 [Source:MGI Symbol;Acc:MGI:106626]
ENSMUSG00000045031	-1.6364	1.2992e-05	0.00038188	Cetn4	centrin 4 [Source:MGI Symbol;Acc:MGI:2677454]
ENSMUSG00000021250	2.7928	1.3015e-05	0.00038213	Fos	FBJ osteosarcoma oncogene [Source:MGI Symbol;Acc:MGI:95574]
ENSMUSG00000042425	-4.1774	1.3058e-05	0.00038255	Frmpd3	FERM and PDZ domain containing 3 [Source:MGI Symbol;Acc:MGI:3646547]
ENSMUSG00000049091	-1.3133	1.3047e-05	0.00038255	Sephs2	selenophosphate synthetase 2 [Source:MGI Symbol;Acc:MGI:108388]
ENSMUSG00000031400	1.2118	1.3245e-05	0.0003876	G6pdx	glucose-6-phosphate dehydrogenase X-linked [Source:MGI Symbol;Acc:MGI:105979]
ENSMUSG00000031168	-1.2167	1.3383e-05	0.00039068	Ebp	phenylalkylamine Ca2+ antagonist (emopamil) binding protein [Source:MGI Symbol;Acc:MGI:107822]
ENSMUSG00000015247	1.1007	1.3394e-05	0.00039068	Nipsnap3b	nipsnap homolog 3B [Source:MGI Symbol;Acc:MGI:1913786]
ENSMUSG00000057561	1.1585	1.3373e-05	0.00039068	Eif1a	eukaryotic translation initiation factor 1A [Source:MGI Symbol;Acc:MGI:95298]
ENSMUSG00000064294	-3.5269	1.3521e-05	0.00039352	Aox3	aldehyde oxidase 3 [Source:MGI Symbol;Acc:MGI:1918974]
ENSMUSG00000010751	1.3974	1.3515e-05	0.00039352	Tnfrsf22	tumor necrosis factor receptor superfamily, member 22 [Source:MGI Symbol;Acc:MGI:1930270]
ENSMUSG00000003051	1.1354	1.3545e-05	0.00039379	Elf3	E74-like factor 3 [Source:MGI Symbol;Acc:MGI:1101781]
ENSMUSG00000048281	-1.5992	1.3582e-05	0.00039443	Dleu7	deleted in lymphocytic leukemia, 7 [Source:MGI Symbol;Acc:MGI:2447771]
ENSMUSG00000022805	-2.4677	1.3609e-05	0.00039479	Cfap91	cilia and flagella associated protein 91 [Source:MGI Symbol;Acc:MGI:2443598]
ENSMUSG00000116657	4.9896	1.3704e-05	0.00039713	Gm49774	predicted gene, 49774 [Source:MGI Symbol;Acc:MGI:6215288]
ENSMUSG00000047798	3.1857	1.3765e-05	0.00039845	Cd300lf	CD300 molecule like family member F [Source:MGI Symbol;Acc:MGI:2442359]
ENSMUSG00000044338	-2.12	1.3872e-05	0.00040111	Aplnr	apelin receptor [Source:MGI Symbol;Acc:MGI:1346086]
ENSMUSG00000026365	-1.7365	1.4148e-05	0.00040865	Cfh	complement component factor h [Source:MGI Symbol;Acc:MGI:88385]
ENSMUSG00000061981	1.1515	1.4197e-05	0.00040964	Flot2	flotillin 2 [Source:MGI Symbol;Acc:MGI:103309]
ENSMUSG00000043629	-2.6486	1.4847e-05	0.00042792	1700019D03Rik	RIKEN cDNA 1700019D03 gene [Source:MGI Symbol;Acc:MGI:1914330]
ENSMUSG00000021846	-1.0814	1.4974e-05	0.00043113	Peli2	pellino 2 [Source:MGI Symbol;Acc:MGI:1891445]
ENSMUSG00000021592	-1.5052	1.5045e-05	0.0004327	Arsk	arylsulfatase K [Source:MGI Symbol;Acc:MGI:1924291]
ENSMUSG00000017144	1.4673	1.5168e-05	0.00043577	Rnd3	Rho family GTPase 3 [Source:MGI Symbol;Acc:MGI:1921444]
ENSMUSG00000041351	-1.1491	1.5264e-05	0.00043805	Rap1gap	Rap1 GTPase-activating protein [Source:MGI Symbol;Acc:MGI:109338]
ENSMUSG00000003949	-1.9522	1.5804e-05	0.00045306	Hlf	hepatic leukemia factor [Source:MGI Symbol;Acc:MGI:96108]
ENSMUSG00000040966	-1.9357	1.5952e-05	0.00045681	Slc22a2	solute carrier family 22 (organic cation transporter), member 2 [Source:MGI Symbol;Acc:MGI:1335072]
ENSMUSG00000037542	-1.5988	1.6311e-05	0.00046661	Aldh8a1	aldehyde dehydrogenase 8 family, member A1 [Source:MGI Symbol;Acc:MGI:2653900]
ENSMUSG00000023921	-1.4657	1.6458e-05	0.00047031	Mmut	methylmalonyl-Coenzyme A mutase [Source:MGI Symbol;Acc:MGI:97239]
ENSMUSG00000081596	-6.7755	1.6578e-05	0.00047322	Gm15968	predicted gene 15968 [Source:MGI Symbol;Acc:MGI:3801809]
ENSMUSG00000041650	-1.5537	1.6598e-05	0.00047327	Pcca	propionyl-Coenzyme A carboxylase, alpha polypeptide [Source:MGI Symbol;Acc:MGI:97499]
ENSMUSG00000006717	-1.6652	1.6629e-05	0.00047365	Acot13	acyl-CoA thioesterase 13 [Source:MGI Symbol;Acc:MGI:1914084]
ENSMUSG00000043631	-1.8769	1.6646e-05	0.00047365	Ecm2	extracellular matrix protein 2, female organ and adipocyte specific [Source:MGI Symbol;Acc:MGI:3039578]
ENSMUSG00000066232	0.9873	1.6672e-05	0.00047387	Ipo7	importin 7 [Source:MGI Symbol;Acc:MGI:2152414]
ENSMUSG00000021411	1.7559	1.6835e-05	0.00047801	Pxdc1	PX domain containing 1 [Source:MGI Symbol;Acc:MGI:1914145]
ENSMUSG00000054408	1.3251	1.6893e-05	0.00047863	Spcs3	signal peptidase complex subunit 3 homolog (S. cerevisiae) [Source:MGI Symbol;Acc:MGI:1923937]
ENSMUSG00000037405	1.2275	1.6876e-05	0.00047863	Icam1	intercellular adhesion molecule 1 [Source:MGI Symbol;Acc:MGI:96392]
ENSMUSG00000041301	1.7118	1.7188e-05	0.00048603	Cftr	cystic fibrosis transmembrane conductance regulator [Source:MGI Symbol;Acc:MGI:88388]
ENSMUSG00000041625	-1.1145	1.7191e-05	0.00048603	Ggact	gamma-glutamylamine cyclotransferase [Source:MGI Symbol;Acc:MGI:2385008]
ENSMUSG00000041889	1.4054	1.7245e-05	0.00048698	Shisa4	shisa family member 4 [Source:MGI Symbol;Acc:MGI:1924802]
ENSMUSG00000031196	-1.5665	1.7261e-05	0.00048698	F8	coagulation factor VIII [Source:MGI Symbol;Acc:MGI:88383]
ENSMUSG00000030772	-1.2744	1.7395e-05	0.00049027	Dkk3	dickkopf WNT signaling pathway inhibitor 3 [Source:MGI Symbol;Acc:MGI:1354952]
ENSMUSG00000021749	2.3025	1.7495e-05	0.00049256	Oit1	oncoprotein induced transcript 1 [Source:MGI Symbol;Acc:MGI:1201784]
ENSMUSG00000055491	1.2684	1.7683e-05	0.00049732	Pprc1	peroxisome proliferative activated receptor, gamma, coactivator-related 1 [Source:MGI Symbol;Acc:MGI:2385096]
ENSMUSG00000048279	1.5902	1.7717e-05	0.00049775	Sacs	sacsin [Source:MGI Symbol;Acc:MGI:1354724]
ENSMUSG00000086938	-1.8584	1.7844e-05	0.00050057	4930481A15Rik	RIKEN cDNA 4930481A15 gene [Source:MGI Symbol;Acc:MGI:1922181]
ENSMUSG00000056201	0.9562	1.7855e-05	0.00050057	Cfl1	cofilin 1, non-muscle [Source:MGI Symbol;Acc:MGI:101757]
ENSMUSG00000040329	1.9605	1.8322e-05	0.00051312	Il7	interleukin 7 [Source:MGI Symbol;Acc:MGI:96561]
ENSMUSG00000019590	1.0433	1.8376e-05	0.00051412	Cyb561	cytochrome b-561 [Source:MGI Symbol;Acc:MGI:103253]
ENSMUSG00000032066	-2.0681	1.8453e-05	0.00051549	Bco2	beta-carotene oxygenase 2 [Source:MGI Symbol;Acc:MGI:2177469]
ENSMUSG00000116840	-2.8046	1.8464e-05	0.00051549	Gm21691	predicted gene, 21691 [Source:MGI Symbol;Acc:MGI:5435046]
ENSMUSG00000005481	1.0564	1.8548e-05	0.0005173	Ddx39a	DEAD box helicase 39a [Source:MGI Symbol;Acc:MGI:1915528]
ENSMUSG00000047409	-1.0379	1.8592e-05	0.00051799	Ctdspl	CTD (carboxy-terminal domain, RNA polymerase II, polypeptide A) small phosphatase-like [Source:MGI Symbol;Acc:MGI:1916524]
ENSMUSG00000017754	-1.8165	1.8698e-05	0.00052038	Pltp	phospholipid transfer protein [Source:MGI Symbol;Acc:MGI:103151]
ENSMUSG00000038059	1.377	1.8792e-05	0.00052245	Smim3	small integral membrane protein 3 [Source:MGI Symbol;Acc:MGI:1917088]
ENSMUSG00000040158	1.0406	1.8951e-05	0.00052634	Tax1bp3	Tax1 (human T cell leukemia virus type I) binding protein 3 [Source:MGI Symbol;Acc:MGI:1923531]
ENSMUSG00000096768	2.3807	1.9006e-05	0.00052732	Gm47283	predicted gene, 47283 [Source:MGI Symbol;Acc:MGI:6096131]
ENSMUSG00000028718	1.9385	1.9108e-05	0.00052959	Stil	Scl/Tal1 interrupting locus [Source:MGI Symbol;Acc:MGI:107477]
ENSMUSG00000042743	2.4949	1.9153e-05	0.00053029	Sgtb	small glutamine-rich tetratricopeptide repeat (TPR)-containing, beta [Source:MGI Symbol;Acc:MGI:2444615]
ENSMUSG00000015957	-3.5068	1.9518e-05	0.00053983	Wnt11	wingless-type MMTV integration site family, member 11 [Source:MGI Symbol;Acc:MGI:101948]
ENSMUSG00000021360	1.0397	1.956e-05	0.00054043	Gcnt2	glucosaminyl (N-acetyl) transferase 2, I-branching enzyme [Source:MGI Symbol;Acc:MGI:1100870]
ENSMUSG00000032263	-1.4879	1.965e-05	0.00054236	Bckdhb	branched chain ketoacid dehydrogenase E1, beta polypeptide [Source:MGI Symbol;Acc:MGI:88137]
ENSMUSG00000002032	-2.2832	1.9833e-05	0.00054686	Tmem25	transmembrane protein 25 [Source:MGI Symbol;Acc:MGI:1918937]
ENSMUSG00000028333	1.028	1.9948e-05	0.00054946	Anp32b	acidic (leucine-rich) nuclear phosphoprotein 32 family, member B [Source:MGI Symbol;Acc:MGI:1914878]
ENSMUSG00000076617	-2.0422	2.0018e-05	0.00055083	Ighm	immunoglobulin heavy constant mu [Source:MGI Symbol;Acc:MGI:96448]
ENSMUSG00000106069	-2.4005	2.011e-05	0.00055165	Gm6135	prediticted gene 6135 [Source:MGI Symbol;Acc:MGI:3643755]
ENSMUSG00000055737	-1.9517	2.01e-05	0.00055165	Ghr	growth hormone receptor [Source:MGI Symbol;Acc:MGI:95708]
ENSMUSG00000060224	-1.6296	2.0096e-05	0.00055165	Pyroxd2	pyridine nucleotide-disulphide oxidoreductase domain 2 [Source:MGI Symbol;Acc:MGI:1921830]
ENSMUSG00000011114	1.2003	2.057e-05	0.00056368	Tbrg1	transforming growth factor beta regulated gene 1 [Source:MGI Symbol;Acc:MGI:1100877]
ENSMUSG00000022443	1.0225	2.0943e-05	0.00057332	Myh9	myosin, heavy polypeptide 9, non-muscle [Source:MGI Symbol;Acc:MGI:107717]
ENSMUSG00000030341	1.0808	2.124e-05	0.00058085	Tnfrsf1a	tumor necrosis factor receptor superfamily, member 1a [Source:MGI Symbol;Acc:MGI:1314884]
ENSMUSG00000023068	-1.0125	2.1372e-05	0.00058387	Nus1	NUS1 dehydrodolichyl diphosphate synthase subunit [Source:MGI Symbol;Acc:MGI:1196365]
ENSMUSG00000043252	-1.1891	2.1581e-05	0.00058896	Tmem64	transmembrane protein 64 [Source:MGI Symbol;Acc:MGI:2140359]
ENSMUSG00000095388	-5.3848	2.1983e-05	0.00059933	Gm10681	predicted gene 10681 [Source:MGI Symbol;Acc:MGI:3711284]
ENSMUSG00000043333	1.757	2.2008e-05	0.00059939	Rhbdl2	rhomboid like 2 [Source:MGI Symbol;Acc:MGI:3608413]
ENSMUSG00000031147	-1.5287	2.2129e-05	0.00060209	Magix	MAGI family member, X-linked [Source:MGI Symbol;Acc:MGI:1859644]
ENSMUSG00000031144	-2.1168	2.2312e-05	0.00060645	Syp	synaptophysin [Source:MGI Symbol;Acc:MGI:98467]
ENSMUSG00000104799	-7.2142	2.2574e-05	0.00061295	Gm9361	predicted gene 9361 [Source:MGI Symbol;Acc:MGI:3643912]
ENSMUSG00000052595	-1.8845	2.2822e-05	0.00061905	A1cf	APOBEC1 complementation factor [Source:MGI Symbol;Acc:MGI:1917115]
ENSMUSG00000042784	1.1553	2.3402e-05	0.00063414	Muc1	mucin 1, transmembrane [Source:MGI Symbol;Acc:MGI:97231]
ENSMUSG00000037411	5.0675	2.3596e-05	0.00063875	Serpine1	serine (or cysteine) peptidase inhibitor, clade E, member 1 [Source:MGI Symbol;Acc:MGI:97608]
ENSMUSG00000006403	3.178	2.3648e-05	0.00063951	Adamts4	a disintegrin-like and metallopeptidase (reprolysin type) with thrombospondin type 1 motif, 4 [Source:MGI Symbol;Acc:MGI:1339949]
ENSMUSG00000038387	1.1661	2.3688e-05	0.00063994	Rras	related RAS viral (r-ras) oncogene [Source:MGI Symbol;Acc:MGI:98179]
ENSMUSG00000062151	-3.0788	2.3844e-05	0.0006435	Unc13c	unc-13 homolog C [Source:MGI Symbol;Acc:MGI:2149021]
ENSMUSG00000042734	2.6994	2.3941e-05	0.00064547	Ttc9	tetratricopeptide repeat domain 9 [Source:MGI Symbol;Acc:MGI:1916730]
ENSMUSG00000110221	-3.0798	2.4007e-05	0.00064659	Gm36210	predicted gene, 36210 [Source:MGI Symbol;Acc:MGI:5595369]
ENSMUSG00000017615	1.1186	2.4292e-05	0.0006536	Tnfaip1	tumor necrosis factor, alpha-induced protein 1 (endothelial) [Source:MGI Symbol;Acc:MGI:104961]
ENSMUSG00000063286	-1.3102	2.4938e-05	0.0006703	Gvin-ps7	GTPase, very large interferon inducible, pseudogene 7 [Source:MGI Symbol;Acc:MGI:3644223]
ENSMUSG00000028307	-1.5889	2.5029e-05	0.00067207	Aldob	aldolase B, fructose-bisphosphate [Source:MGI Symbol;Acc:MGI:87995]
ENSMUSG00000060424	-1.6898	2.5086e-05	0.00067227	Pantr1	POU domain, class 3, transcription factor 3 adjacent noncoding transcript 1 [Source:MGI Symbol;Acc:MGI:1913547]
ENSMUSG00000062661	1.3161	2.5081e-05	0.00067227	Ncs1	neuronal calcium sensor 1 [Source:MGI Symbol;Acc:MGI:109166]
ENSMUSG00000027589	-1.0384	2.5372e-05	0.00067924	Pcmtd2	protein-L-isoaspartate (D-aspartate) O-methyltransferase domain containing 2 [Source:MGI Symbol;Acc:MGI:1923927]
ENSMUSG00000060188	3.8354	2.6233e-05	0.0007016	Cxcl17	chemokine (C-X-C motif) ligand 17 [Source:MGI Symbol;Acc:MGI:2387642]
ENSMUSG00000028884	1.4178	2.6596e-05	0.0007106	Rpa2	replication protein A2 [Source:MGI Symbol;Acc:MGI:1339939]
ENSMUSG00000033732	1.0205	2.6712e-05	0.00071297	Sf3b3	splicing factor 3b, subunit 3 [Source:MGI Symbol;Acc:MGI:1289341]
ENSMUSG00000027646	1.1986	2.677e-05	0.0007138	Src	Rous sarcoma oncogene [Source:MGI Symbol;Acc:MGI:98397]
ENSMUSG00000033294	1.2234	2.7041e-05	0.00071959	Noc4l	NOC4 like [Source:MGI Symbol;Acc:MGI:2140843]
ENSMUSG00000029994	1.0074	2.704e-05	0.00071959	Anxa4	annexin A4 [Source:MGI Symbol;Acc:MGI:88030]
ENSMUSG00000097636	2.7668	2.7364e-05	0.00072746	Mirt1	myocardial infarction associated transcript 1 [Source:MGI Symbol;Acc:MGI:1922001]
ENSMUSG00000023266	-1.6148	2.7421e-05	0.00072826	Frs3	fibroblast growth factor receptor substrate 3 [Source:MGI Symbol;Acc:MGI:2135965]
ENSMUSG00000079269	7.2744	2.7665e-05	0.00073403	Gm3676	predicted gene 3676 [Source:MGI Symbol;Acc:MGI:3781852]
ENSMUSG00000008226	-1.18	2.7894e-05	0.00073935	Scrn3	secernin 3 [Source:MGI Symbol;Acc:MGI:1921866]
ENSMUSG00000040466	1.3921	2.8081e-05	0.00074358	Blvrb	biliverdin reductase B (flavin reductase (NADPH)) [Source:MGI Symbol;Acc:MGI:2385271]
ENSMUSG00000040562	-1.1035	2.8143e-05	0.00074447	Gstm2	glutathione S-transferase, mu 2 [Source:MGI Symbol;Acc:MGI:95861]
ENSMUSG00000029674	1.3122	2.8742e-05	0.00075956	Limk1	LIM-domain containing, protein kinase [Source:MGI Symbol;Acc:MGI:104572]
ENSMUSG00000039653	-1.8326	2.8838e-05	0.00076093	Baat	bile acid-Coenzyme A: amino acid N-acyltransferase [Source:MGI Symbol;Acc:MGI:106642]
ENSMUSG00000031517	-1.8508	2.885e-05	0.00076093	Gpm6a	glycoprotein m6a [Source:MGI Symbol;Acc:MGI:107671]
ENSMUSG00000024222	1.4822	2.8951e-05	0.00076283	Fkbp5	FK506 binding protein 5 [Source:MGI Symbol;Acc:MGI:104670]
ENSMUSG00000033706	1.0787	2.9093e-05	0.00076582	Smyd5	SET and MYND domain containing 5 [Source:MGI Symbol;Acc:MGI:108048]
ENSMUSG00000045064	-1.4027	2.9182e-05	0.0007674	Zc2hc1c	zinc finger, C2HC-type containing 1C [Source:MGI Symbol;Acc:MGI:1919600]
ENSMUSG00000107689	-1.6419	2.9612e-05	0.00077795	Gm44386	predicted gene, 44386 [Source:MGI Symbol;Acc:MGI:5690778]
ENSMUSG00000055435	-1.4955	2.9961e-05	0.00078634	Maf	avian musculoaponeurotic fibrosarcoma oncogene homolog [Source:MGI Symbol;Acc:MGI:96909]
ENSMUSG00000020990	-1.45	3.0098e-05	0.00078917	Cdkl1	cyclin-dependent kinase-like 1 (CDC2-related kinase) [Source:MGI Symbol;Acc:MGI:1918341]
ENSMUSG00000028399	-1.5637	3.0405e-05	0.00079642	Ptprd	protein tyrosine phosphatase, receptor type, D [Source:MGI Symbol;Acc:MGI:97812]
ENSMUSG00000053835	-1.8308	3.0612e-05	0.00080107	H2-T24	histocompatibility 2, T region locus 24 [Source:MGI Symbol;Acc:MGI:95958]
ENSMUSG00000090256	-3.9728	3.1348e-05	0.00081952	Alms1-ps1	ALMS1, centrosome and basal body associated, pseudogene 1 [Source:MGI Symbol;Acc:MGI:3646394]
ENSMUSG00000029513	1.1311	3.1405e-05	0.0008202	Prkab1	protein kinase, AMP-activated, beta 1 non-catalytic subunit [Source:MGI Symbol;Acc:MGI:1336167]
ENSMUSG00000029254	-1.9612	3.1504e-05	0.000822	Stap1	signal transducing adaptor family member 1 [Source:MGI Symbol;Acc:MGI:1926193]
ENSMUSG00000013483	1.4913	3.1959e-05	0.00083305	Card14	caspase recruitment domain family, member 14 [Source:MGI Symbol;Acc:MGI:2386258]
ENSMUSG00000104375	-6.7467	3.2069e-05	0.00083509	Gm6300	predicted gene 6300 [Source:MGI Symbol;Acc:MGI:3648364]
ENSMUSG00000021213	1.3492	3.3796e-05	0.00087923	Akr1c13	aldo-keto reductase family 1, member C13 [Source:MGI Symbol;Acc:MGI:1351662]
ENSMUSG00000025175	-2.7206	3.4363e-05	0.00089309	Fn3k	fructosamine 3 kinase [Source:MGI Symbol;Acc:MGI:1926834]
ENSMUSG00000006304	0.9448	3.4438e-05	0.00089418	Arpc2	actin related protein 2/3 complex, subunit 2 [Source:MGI Symbol;Acc:MGI:1923959]
ENSMUSG00000035547	1.118	3.4574e-05	0.00089622	Capn5	calpain 5 [Source:MGI Symbol;Acc:MGI:1100859]
ENSMUSG00000113598	-4.5947	3.4584e-05	0.00089622	Gm48287	predicted gene, 48287 [Source:MGI Symbol;Acc:MGI:6097724]
ENSMUSG00000017057	1.0883	3.4726e-05	0.00089904	Il13ra1	interleukin 13 receptor, alpha 1 [Source:MGI Symbol;Acc:MGI:105052]
ENSMUSG00000070473	1.6033	3.4804e-05	0.0009002	Cldn3	claudin 3 [Source:MGI Symbol;Acc:MGI:1329044]
ENSMUSG00000028737	-1.5508	3.5261e-05	0.00091112	Aldh4a1	aldehyde dehydrogenase 4 family, member A1 [Source:MGI Symbol;Acc:MGI:2443883]
ENSMUSG00000031880	1.1869	3.5617e-05	0.00091943	Rrad	Ras-related associated with diabetes [Source:MGI Symbol;Acc:MGI:1930943]
ENSMUSG00000033099	1.1798	3.5812e-05	0.00092358	Nol12	nucleolar protein 12 [Source:MGI Symbol;Acc:MGI:2146285]
ENSMUSG00000026473	-1.26	3.5953e-05	0.00092633	Glul	glutamate-ammonia ligase (glutamine synthetase) [Source:MGI Symbol;Acc:MGI:95739]
ENSMUSG00000020811	-1.603	3.6137e-05	0.00093017	Wscd1	WSC domain containing 1 [Source:MGI Symbol;Acc:MGI:2448493]
ENSMUSG00000035000	-1.2144	3.6318e-05	0.00093304	Dpp4	dipeptidylpeptidase 4 [Source:MGI Symbol;Acc:MGI:94919]
ENSMUSG00000039652	-1.9029	3.6316e-05	0.00093304	Cpeb3	cytoplasmic polyadenylation element binding protein 3 [Source:MGI Symbol;Acc:MGI:2443075]
ENSMUSG00000002477	1.0625	3.6654e-05	0.00094076	Snrpd1	small nuclear ribonucleoprotein D1 [Source:MGI Symbol;Acc:MGI:98344]
ENSMUSG00000087361	-2.3196	3.693e-05	0.00094693	0610043K17Rik	RIKEN cDNA 0610043K17 gene [Source:MGI Symbol;Acc:MGI:1915650]
ENSMUSG00000029482	-1.7986	3.7412e-05	0.00095836	Aacs	acetoacetyl-CoA synthetase [Source:MGI Symbol;Acc:MGI:1926144]
ENSMUSG00000026628	2.6038	3.7508e-05	0.00095989	Atf3	activating transcription factor 3 [Source:MGI Symbol;Acc:MGI:109384]
ENSMUSG00000041920	1.7222	3.7885e-05	0.00096862	Slc16a6	solute carrier family 16 (monocarboxylic acid transporters), member 6 [Source:MGI Symbol;Acc:MGI:2144585]
ENSMUSG00000004951	1.976	3.7932e-05	0.0009689	Hspb1	heat shock protein 1 [Source:MGI Symbol;Acc:MGI:96240]
ENSMUSG00000034911	-1.1988	3.7995e-05	0.00096957	Ushbp1	USH1 protein network component harmonin binding protein 1 [Source:MGI Symbol;Acc:MGI:1922920]
ENSMUSG00000032479	1.0352	3.8852e-05	0.00098968	Map4	microtubule-associated protein 4 [Source:MGI Symbol;Acc:MGI:97178]
ENSMUSG00000017453	-1.7659	3.8857e-05	0.00098968	Pipox	pipecolic acid oxidase [Source:MGI Symbol;Acc:MGI:1197006]
ENSMUSG00000041438	1.0652	3.9252e-05	0.00099879	Utp4	UTP4 small subunit processome component [Source:MGI Symbol;Acc:MGI:1096573]
ENSMUSG00000014599	1.4166	3.9502e-05	0.0010042	Csf1	colony stimulating factor 1 (macrophage) [Source:MGI Symbol;Acc:MGI:1339753]
ENSMUSG00000057666	1.4626	3.9572e-05	0.001005	Gapdh	glyceraldehyde-3-phosphate dehydrogenase [Source:MGI Symbol;Acc:MGI:95640]
ENSMUSG00000025007	1.4306	3.9816e-05	0.0010102	Aldh18a1	aldehyde dehydrogenase 18 family, member A1 [Source:MGI Symbol;Acc:MGI:1888908]
ENSMUSG00000027674	-2.8267	3.9993e-05	0.0010138	Pex5l	peroxisomal biogenesis factor 5-like [Source:MGI Symbol;Acc:MGI:1916672]
ENSMUSG00000045962	-1.1794	4.0843e-05	0.0010343	Wnk1	WNK lysine deficient protein kinase 1 [Source:MGI Symbol;Acc:MGI:2442092]
ENSMUSG00000104459	-2.4807	4.1053e-05	0.0010386	Gm37824	predicted gene, 37824 [Source:MGI Symbol;Acc:MGI:5611052]
ENSMUSG00000000776	1.1869	4.1089e-05	0.0010386	Polr3d	polymerase (RNA) III (DNA directed) polypeptide D [Source:MGI Symbol;Acc:MGI:1914315]
ENSMUSG00000000958	-1.7156	4.1726e-05	0.0010537	Slc7a7	solute carrier family 7 (cationic amino acid transporter, y+ system), member 7 [Source:MGI Symbol;Acc:MGI:1337120]
ENSMUSG00000031556	-1.1181	4.1802e-05	0.0010546	Tm2d2	TM2 domain containing 2 [Source:MGI Symbol;Acc:MGI:1916992]
ENSMUSG00000038497	-1.1937	4.2133e-05	0.001062	Tmco3	transmembrane and coiled-coil domains 3 [Source:MGI Symbol;Acc:MGI:2444946]
ENSMUSG00000093789	-2.7899	4.2279e-05	0.0010647	Methig1	methyltransferase hypoxia inducible domain containing 1 [Source:MGI Symbol;Acc:MGI:3845761]
ENSMUSG00000025358	1.0442	4.2678e-05	0.0010737	Cdk2	cyclin-dependent kinase 2 [Source:MGI Symbol;Acc:MGI:104772]
ENSMUSG00000031805	1.1541	4.3002e-05	0.0010808	Jak3	Janus kinase 3 [Source:MGI Symbol;Acc:MGI:99928]
ENSMUSG00000055632	-1.6518	4.3204e-05	0.0010849	Hmcn2	hemicentin 2 [Source:MGI Symbol;Acc:MGI:2677838]
ENSMUSG00000087385	-1.7907	4.3262e-05	0.0010853	Frg2f1	FSHD region gene 2 family member 1 [Source:MGI Symbol;Acc:MGI:3035485]
ENSMUSG00000018042	0.9856	4.3679e-05	0.0010948	Cyb5r3	cytochrome b5 reductase 3 [Source:MGI Symbol;Acc:MGI:94893]
ENSMUSG00000031382	-2.38	4.398e-05	0.0011013	Asb11	ankyrin repeat and SOCS box-containing 11 [Source:MGI Symbol;Acc:MGI:1916104]
ENSMUSG00000089809	-1.6107	4.4091e-05	0.001103	Rasgef1b	RasGEF domain family, member 1B [Source:MGI Symbol;Acc:MGI:2443755]
ENSMUSG00000110496	-3.3069	4.413e-05	0.001103	Gm45909	predicted gene 45909 [Source:MGI Symbol;Acc:MGI:5805024]
ENSMUSG00000084790	-2.3981	4.4308e-05	0.0011064	Gm15879	predicted gene 15879 [Source:MGI Symbol;Acc:MGI:3802012]
ENSMUSG00000027577	-2.4824	4.5045e-05	0.0011237	Chrna4	cholinergic receptor, nicotinic, alpha polypeptide 4 [Source:MGI Symbol;Acc:MGI:87888]
ENSMUSG00000079139	1.0431	4.5735e-05	0.0011399	Gm4204	predicted gene 4204 [Source:MGI Symbol;Acc:MGI:3782381]
ENSMUSG00000033685	1.2428	4.6417e-05	0.0011558	Ucp2	uncoupling protein 2 (mitochondrial, proton carrier) [Source:MGI Symbol;Acc:MGI:109354]
ENSMUSG00000030275	-0.9176	4.6573e-05	0.0011578	Etnk1	ethanolamine kinase 1 [Source:MGI Symbol;Acc:MGI:1922570]
ENSMUSG00000032508	1.2622	4.6586e-05	0.0011578	Myd88	myeloid differentiation primary response gene 88 [Source:MGI Symbol;Acc:MGI:108005]
ENSMUSG00000030271	1.2167	4.6841e-05	0.0011631	Ogg1	8-oxoguanine DNA-glycosylase 1 [Source:MGI Symbol;Acc:MGI:1097693]
ENSMUSG00000039960	1.5376	4.6927e-05	0.0011638	Rhou	ras homolog family member U [Source:MGI Symbol;Acc:MGI:1916831]
ENSMUSG00000049115	-1.3445	4.6958e-05	0.0011638	Agtr1a	angiotensin II receptor, type 1a [Source:MGI Symbol;Acc:MGI:87964]
ENSMUSG00000022323	-1.3493	4.7088e-05	0.001166	Rida	reactive intermediate imine deaminase A homolog [Source:MGI Symbol;Acc:MGI:1095401]
ENSMUSG00000020866	-1.8989	4.726e-05	0.0011692	Cacna1g	calcium channel, voltage-dependent, T type, alpha 1G subunit [Source:MGI Symbol;Acc:MGI:1201678]
ENSMUSG00000034457	1.9068	4.758e-05	0.0011756	Eda2r	ectodysplasin A2 receptor [Source:MGI Symbol;Acc:MGI:2442860]
ENSMUSG00000039763	-1.7144	4.7608e-05	0.0011756	Dnajc28	DnaJ heat shock protein family (Hsp40) member C28 [Source:MGI Symbol;Acc:MGI:2181053]
ENSMUSG00000025064	2.9368	4.7704e-05	0.0011769	Col17a1	collagen, type XVII, alpha 1 [Source:MGI Symbol;Acc:MGI:88450]
ENSMUSG00000069808	1.4779	4.7758e-05	0.0011771	Tlcd3a	TLC domain containing 3A [Source:MGI Symbol;Acc:MGI:2151840]
ENSMUSG00000020546	-1.6324	4.783e-05	0.0011778	Stxbp4	syntaxin binding protein 4 [Source:MGI Symbol;Acc:MGI:1342296]
ENSMUSG00000086010	-2.3863	4.7948e-05	0.0011796	Gm15318	predicted gene 15318 [Source:MGI Symbol;Acc:MGI:3705106]
ENSMUSG00000109324	1.0898	4.8323e-05	0.0011878	Prmt1	protein arginine N-methyltransferase 1 [Source:MGI Symbol;Acc:MGI:107846]
ENSMUSG00000032966	0.9308	4.8377e-05	0.001188	Fkbp1a	FK506 binding protein 1a [Source:MGI Symbol;Acc:MGI:95541]
ENSMUSG00000050315	-1.452	4.8895e-05	0.0011996	Synpo2	synaptopodin 2 [Source:MGI Symbol;Acc:MGI:2153070]
ENSMUSG00000048764	7.1423	4.972e-05	0.001218	Tmprss11f	transmembrane protease, serine 11f [Source:MGI Symbol;Acc:MGI:2442348]
ENSMUSG00000030657	-1.1886	4.9735e-05	0.001218	Xylt1	xylosyltransferase 1 [Source:MGI Symbol;Acc:MGI:2451073]
ENSMUSG00000032548	1.0946	5.0664e-05	0.0012396	Slco2a1	solute carrier organic anion transporter family, member 2a1 [Source:MGI Symbol;Acc:MGI:1346021]
ENSMUSG00000028018	1.2051	5.1085e-05	0.0012488	Gstcd	glutathione S-transferase, C-terminal domain containing [Source:MGI Symbol;Acc:MGI:1914803]
ENSMUSG00000070690	-3.2769	5.1157e-05	0.0012494	Albfm1	albumin superfamily member 1 [Source:MGI Symbol;Acc:MGI:1923342]
ENSMUSG00000060098	1.0838	5.1507e-05	0.0012568	Prmt7	protein arginine N-methyltransferase 7 [Source:MGI Symbol;Acc:MGI:2384879]
ENSMUSG00000040918	1.312	5.1691e-05	0.0012601	Slc19a2	solute carrier family 19 (thiamine transporter), member 2 [Source:MGI Symbol;Acc:MGI:1928761]
ENSMUSG00000016528	1.0814	5.1955e-05	0.001265	Mapkapk2	MAP kinase-activated protein kinase 2 [Source:MGI Symbol;Acc:MGI:109298]
ENSMUSG00000029816	2.507	5.2032e-05	0.001265	Gpnmb	glycoprotein (transmembrane) nmb [Source:MGI Symbol;Acc:MGI:1934765]
ENSMUSG00000032652	-1.0875	5.202e-05	0.001265	Crebl2	cAMP responsive element binding protein-like 2 [Source:MGI Symbol;Acc:MGI:1889385]
ENSMUSG00000023048	1.0418	5.3083e-05	0.0012893	Prr13	proline rich 13 [Source:MGI Symbol;Acc:MGI:1913401]
ENSMUSG00000038521	-1.5279	5.3192e-05	0.0012905	C1s1	complement component 1, s subcomponent 1 [Source:MGI Symbol;Acc:MGI:1355312]
ENSMUSG00000109532	-1.7367	5.3296e-05	0.0012905	Gm42397	predicted gene, 42397 [Source:MGI Symbol;Acc:MGI:5625282]
ENSMUSG00000031586	0.941	5.3281e-05	0.0012905	Rbpms	RNA binding protein gene with multiple splicing [Source:MGI Symbol;Acc:MGI:1334446]
ENSMUSG00000032098	-1.5602	5.3326e-05	0.0012905	Treh	trehalase (brush-border membrane glycoprotein) [Source:MGI Symbol;Acc:MGI:1926230]
ENSMUSG00000026819	1.3995	5.3381e-05	0.0012907	Slc25a25	solute carrier family 25 (mitochondrial carrier, phosphate carrier), member 25 [Source:MGI Symbol;Acc:MGI:1915913]
ENSMUSG00000024892	-1.4777	5.3481e-05	0.001292	Pcx	pyruvate carboxylase [Source:MGI Symbol;Acc:MGI:97520]
ENSMUSG00000053553	1.4351	5.3886e-05	0.0013006	3110082I17Rik	RIKEN cDNA 3110082I17 gene [Source:MGI Symbol;Acc:MGI:1920462]
ENSMUSG00000028862	2.1986	5.4302e-05	0.0013094	Map3k6	mitogen-activated protein kinase kinase kinase 6 [Source:MGI Symbol;Acc:MGI:1855691]
ENSMUSG00000025132	0.9251	5.457e-05	0.0013147	Arhgdia	Rho GDP dissociation inhibitor (GDI) alpha [Source:MGI Symbol;Acc:MGI:2178103]
ENSMUSG00000035407	-1.772	5.4769e-05	0.0013183	Kank4	KN motif and ankyrin repeat domains 4 [Source:MGI Symbol;Acc:MGI:3043381]
ENSMUSG00000096935	-2.5491	5.5828e-05	0.0013426	1700113A16Rik	RIKEN cDNA 1700113A16 gene [Source:MGI Symbol;Acc:MGI:1923892]
ENSMUSG00000024391	-1.1168	5.6436e-05	0.001356	Apom	apolipoprotein M [Source:MGI Symbol;Acc:MGI:1930124]
ENSMUSG00000029772	-1.2336	5.6503e-05	0.0013564	Ahcyl2	S-adenosylhomocysteine hydrolase-like 2 [Source:MGI Symbol;Acc:MGI:1921590]
ENSMUSG00000017868	-0.9286	5.7267e-05	0.0013725	Sgk2	serum/glucocorticoid regulated kinase 2 [Source:MGI Symbol;Acc:MGI:1351318]
ENSMUSG00000054321	1.6053	5.7276e-05	0.0013725	Taf4b	TATA-box binding protein associated factor 4b [Source:MGI Symbol;Acc:MGI:2152345]
ENSMUSG00000034226	-1.7844	5.7394e-05	0.0013741	Rhov	ras homolog family member V [Source:MGI Symbol;Acc:MGI:2444227]
ENSMUSG00000036437	-2.1723	5.7583e-05	0.0013774	Npy1r	neuropeptide Y receptor Y1 [Source:MGI Symbol;Acc:MGI:104963]
ENSMUSG00000019082	1.196	5.7852e-05	0.0013825	Slc25a22	solute carrier family 25 (mitochondrial carrier, glutamate), member 22 [Source:MGI Symbol;Acc:MGI:1915517]
ENSMUSG00000031712	-1.4298	6.0246e-05	0.0014385	Il15	interleukin 15 [Source:MGI Symbol;Acc:MGI:103014]
ENSMUSG00000022512	1.6721	6.0493e-05	0.0014431	Cldn1	claudin 1 [Source:MGI Symbol;Acc:MGI:1276109]
ENSMUSG00000015806	-1.5357	6.0678e-05	0.0014457	Qdpr	quinoid dihydropteridine reductase [Source:MGI Symbol;Acc:MGI:97836]
ENSMUSG00000001440	0.9487	6.071e-05	0.0014457	Kpnb1	karyopherin (importin) beta 1 [Source:MGI Symbol;Acc:MGI:107532]
ENSMUSG00000109478	-2.5097	6.1194e-05	0.0014559	Gm39078	predicted gene, 39078 [Source:MGI Symbol;Acc:MGI:5621963]
ENSMUSG00000027087	1.0887	6.1376e-05	0.0014589	Itgav	integrin alpha V [Source:MGI Symbol;Acc:MGI:96608]
ENSMUSG00000020806	1.4071	6.1518e-05	0.001461	Rhbdf2	rhomboid 5 homolog 2 [Source:MGI Symbol;Acc:MGI:2442473]
ENSMUSG00000037868	2.6874	6.2249e-05	0.0014771	Egr2	early growth response 2 [Source:MGI Symbol;Acc:MGI:95296]
ENSMUSG00000005320	-1.0245	6.2351e-05	0.0014782	Fgfr4	fibroblast growth factor receptor 4 [Source:MGI Symbol;Acc:MGI:95525]
ENSMUSG00000006930	1.5992	6.2578e-05	0.0014822	Hap1	huntingtin-associated protein 1 [Source:MGI Symbol;Acc:MGI:1261831]
ENSMUSG00000020483	-0.9194	6.2735e-05	0.0014846	Dynll2	dynein light chain LC8-type 2 [Source:MGI Symbol;Acc:MGI:1915347]
ENSMUSG00000037710	-1.2988	6.3242e-05	0.0014953	Cisd1	CDGSH iron sulfur domain 1 [Source:MGI Symbol;Acc:MGI:1261855]
ENSMUSG00000055235	-3.1888	6.4182e-05	0.0015162	Wdr86	WD repeat domain 86 [Source:MGI Symbol;Acc:MGI:1915466]
ENSMUSG00000109814	-2.3436	6.4367e-05	0.0015192	Gm45847	predicted gene 45847 [Source:MGI Symbol;Acc:MGI:5804962]
ENSMUSG00000074653	-1.8071	6.4666e-05	0.0015249	Lrrc31	leucine rich repeat containing 31 [Source:MGI Symbol;Acc:MGI:2443864]
ENSMUSG00000063406	1.2367	6.4849e-05	0.0015279	Tmed5	transmembrane p24 trafficking protein 5 [Source:MGI Symbol;Acc:MGI:1921586]
ENSMUSG00000096929	-1.7417	6.5523e-05	0.0015424	A330023F24Rik	RIKEN cDNA A330023F24 gene [Source:MGI Symbol;Acc:MGI:2443958]
ENSMUSG00000015709	0.975	6.594e-05	0.0015509	Arnt2	aryl hydrocarbon receptor nuclear translocator 2 [Source:MGI Symbol;Acc:MGI:107188]
ENSMUSG00000039384	2.1823	6.7104e-05	0.0015769	Dusp10	dual specificity phosphatase 10 [Source:MGI Symbol;Acc:MGI:1927070]
ENSMUSG00000033970	1.2423	6.782e-05	0.0015923	Rfc3	replication factor C (activator 1) 3 [Source:MGI Symbol;Acc:MGI:1916513]
ENSMUSG00000021460	-1.062	6.8052e-05	0.0015963	Auh	AU RNA binding protein/enoyl-coenzyme A hydratase [Source:MGI Symbol;Acc:MGI:1338011]
ENSMUSG00000036602	-1.9901	6.872e-05	0.0016106	Alx1	ALX homeobox 1 [Source:MGI Symbol;Acc:MGI:104621]
ENSMUSG00000037206	-1.7691	6.8827e-05	0.0016117	Islr	immunoglobulin superfamily containing leucine-rich repeat [Source:MGI Symbol;Acc:MGI:1349645]
ENSMUSG00000026489	-1.2944	6.9706e-05	0.0016308	Coq8a	coenzyme Q8A [Source:MGI Symbol;Acc:MGI:1914676]
ENSMUSG00000020358	0.9287	7.0196e-05	0.0016409	Hnrnpab	heterogeneous nuclear ribonucleoprotein A/B [Source:MGI Symbol;Acc:MGI:1330294]
ENSMUSG00000021838	1.3063	7.0506e-05	0.0016467	Samd4	sterile alpha motif domain containing 4 [Source:MGI Symbol;Acc:MGI:1921730]
ENSMUSG00000020593	-1.4689	7.1157e-05	0.0016604	Lpin1	lipin 1 [Source:MGI Symbol;Acc:MGI:1891340]
ENSMUSG00000034739	-3.5244	7.1419e-05	0.0016651	Mfrp	membrane frizzled-related protein [Source:MGI Symbol;Acc:MGI:2385957]
ENSMUSG00000035049	1.2894	7.1812e-05	0.0016728	Rrp12	ribosomal RNA processing 12 homolog [Source:MGI Symbol;Acc:MGI:2147437]
ENSMUSG00000028013	-1.07	7.2804e-05	0.00169	Ppa2	pyrophosphatase (inorganic) 2 [Source:MGI Symbol;Acc:MGI:1922026]
ENSMUSG00000027536	1.0692	7.2756e-05	0.00169	Chmp4c	charged multivesicular body protein 4C [Source:MGI Symbol;Acc:MGI:1913621]
ENSMUSG00000070280	-2.4137	7.2703e-05	0.00169	Slc22a14	solute carrier family 22 (organic cation transporter), member 14 [Source:MGI Symbol;Acc:MGI:2685974]
ENSMUSG00000038843	-2.1918	7.2695e-05	0.00169	Gcnt1	glucosaminyl (N-acetyl) transferase 1, core 2 [Source:MGI Symbol;Acc:MGI:95676]
ENSMUSG00000058690	-0.9069	7.3909e-05	0.0017141	Ccser2	coiled-coil serine rich 2 [Source:MGI Symbol;Acc:MGI:101859]
ENSMUSG00000035769	-1.5671	7.4371e-05	0.0017234	Xylb	xylulokinase homolog (H. influenzae) [Source:MGI Symbol;Acc:MGI:2142985]
ENSMUSG00000030739	-1.2212	7.4436e-05	0.0017234	Myh14	myosin, heavy polypeptide 14 [Source:MGI Symbol;Acc:MGI:1919210]
ENSMUSG00000001785	1.0154	7.5085e-05	0.0017369	Pwp1	PWP1 homolog, endonuclein [Source:MGI Symbol;Acc:MGI:1914735]
ENSMUSG00000020186	-1.4272	7.5665e-05	0.0017488	Csrp2	cysteine and glycine-rich protein 2 [Source:MGI Symbol;Acc:MGI:1202907]
ENSMUSG00000045545	2.3473	7.5755e-05	0.0017494	Krt14	keratin 14 [Source:MGI Symbol;Acc:MGI:96688]
ENSMUSG00000026188	-2.1668	7.6076e-05	0.0017538	Tmem169	transmembrane protein 169 [Source:MGI Symbol;Acc:MGI:2442781]
ENSMUSG00000098424	-2.236	7.6068e-05	0.0017538	Gm27202	predicted gene 27202 [Source:MGI Symbol;Acc:MGI:5521045]
ENSMUSG00000035878	-2.229	7.7102e-05	0.0017758	Hykk	hydroxylysine kinase 1 [Source:MGI Symbol;Acc:MGI:2443139]
ENSMUSG00000022257	-1.054	7.7165e-05	0.0017758	Laptm4b	lysosomal-associated protein transmembrane 4B [Source:MGI Symbol;Acc:MGI:1890494]
ENSMUSG00000029456	-1.5398	7.7301e-05	0.0017761	Acad10	acyl-Coenzyme A dehydrogenase family, member 10 [Source:MGI Symbol;Acc:MGI:1919235]
ENSMUSG00000053801	1.2519	7.7313e-05	0.0017761	Grwd1	glutamate-rich WD repeat containing 1 [Source:MGI Symbol;Acc:MGI:2141989]
ENSMUSG00000090213	-0.9108	7.7878e-05	0.0017874	Tmem189	transmembrane protein 189 [Source:MGI Symbol;Acc:MGI:2142624]
ENSMUSG00000043421	2.3535	7.7938e-05	0.0017874	Hilpda	hypoxia inducible lipid droplet associated [Source:MGI Symbol;Acc:MGI:1916823]
ENSMUSG00000074457	0.9379	7.8152e-05	0.0017908	S100a16	S100 calcium binding protein A16 [Source:MGI Symbol;Acc:MGI:1915110]
ENSMUSG00000048371	-1.3471	7.8523e-05	0.0017978	Pdp2	pyruvate dehyrogenase phosphatase catalytic subunit 2 [Source:MGI Symbol;Acc:MGI:1918878]
ENSMUSG00000048915	1.2501	7.8646e-05	0.001799	Efna5	ephrin A5 [Source:MGI Symbol;Acc:MGI:107444]
ENSMUSG00000079037	-1.118	7.9011e-05	0.0018058	Prnp	prion protein [Source:MGI Symbol;Acc:MGI:97769]
ENSMUSG00000081957	-2.7283	7.9202e-05	0.0018086	Ak3l2-ps	adenylate kinase 3-like 2, pseudogene [Source:MGI Symbol;Acc:MGI:3574349]
ENSMUSG00000112532	-2.1691	7.9268e-05	0.0018086	Gm36283	predicted gene, 36283 [Source:MGI Symbol;Acc:MGI:5595442]
ENSMUSG00000029776	-1.1908	7.9391e-05	0.0018099	Hibadh	3-hydroxyisobutyrate dehydrogenase [Source:MGI Symbol;Acc:MGI:1889802]
ENSMUSG00000049721	-1.2537	7.9724e-05	0.0018159	Gal3st1	galactose-3-O-sulfotransferase 1 [Source:MGI Symbol;Acc:MGI:1858277]
ENSMUSG00000041831	-2.4122	8.0109e-05	0.0018231	Sytl3	synaptotagmin-like 3 [Source:MGI Symbol;Acc:MGI:1933367]
ENSMUSG00000081362	-2.3877	8.0929e-05	0.0018402	Cyp2j7	cytochrome P450, family 2, subfamily j, polypeptide 7 [Source:MGI Symbol;Acc:MGI:2449816]
ENSMUSG00000043496	-1.7011	8.1263e-05	0.0018447	Tril	TLR4 interactor with leucine-rich repeats [Source:MGI Symbol;Acc:MGI:1914123]
ENSMUSG00000035686	-3.0866	8.1199e-05	0.0018447	Thrsp	thyroid hormone responsive [Source:MGI Symbol;Acc:MGI:109126]
ENSMUSG00000002985	-0.9289	8.205e-05	0.001861	Apoe	apolipoprotein E [Source:MGI Symbol;Acc:MGI:88057]
ENSMUSG00000038264	2.1157	8.2321e-05	0.0018655	Sema7a	sema domain, immunoglobulin domain (Ig), and GPI membrane anchor, (semaphorin) 7A [Source:MGI Symbol;Acc:MGI:1306826]
ENSMUSG00000037747	-1.2206	8.2403e-05	0.0018658	Phyhipl	phytanoyl-CoA hydroxylase interacting protein-like [Source:MGI Symbol;Acc:MGI:1918161]
ENSMUSG00000000594	-1.4252	8.2617e-05	0.0018691	Gm2a	GM2 ganglioside activator protein [Source:MGI Symbol;Acc:MGI:95762]
ENSMUSG00000030228	-1.5484	8.3004e-05	0.0018762	Pik3c2g	phosphatidylinositol-4-phosphate 3-kinase catalytic subunit type 2 gamma [Source:MGI Symbol;Acc:MGI:1203730]
ENSMUSG00000041360	0.9778	8.3313e-05	0.0018816	Pum3	pumilio RNA-binding family member 3 [Source:MGI Symbol;Acc:MGI:106253]
ENSMUSG00000068587	-1.8807	8.3498e-05	0.0018842	Mgam	maltase-glucoamylase [Source:MGI Symbol;Acc:MGI:1203495]
ENSMUSG00000053819	1.3123	8.3838e-05	0.0018896	Camk2d	calcium/calmodulin-dependent protein kinase II, delta [Source:MGI Symbol;Acc:MGI:1341265]
ENSMUSG00000025731	-1.1124	8.3879e-05	0.0018896	Mettl26	methyltransferase like 26 [Source:MGI Symbol;Acc:MGI:1915597]
ENSMUSG00000021665	-1.1567	8.4949e-05	0.0019121	Hexb	hexosaminidase B [Source:MGI Symbol;Acc:MGI:96074]
ENSMUSG00000072941	-1.5303	8.5617e-05	0.0019255	Sod3	superoxide dismutase 3, extracellular [Source:MGI Symbol;Acc:MGI:103181]
ENSMUSG00000025856	1.1994	8.5928e-05	0.0019309	Pdgfa	platelet derived growth factor, alpha [Source:MGI Symbol;Acc:MGI:97527]
ENSMUSG00000089726	1.3864	8.6045e-05	0.0019319	Mir17hg	Mir17 host gene (non-protein coding) [Source:MGI Symbol;Acc:MGI:1923207]
ENSMUSG00000069682	0.9809	8.6364e-05	0.0019374	Gm10275	predicted pseudogene 10275 [Source:MGI Symbol;Acc:MGI:3704354]
ENSMUSG00000026509	0.8975	8.711e-05	0.0019525	Capn2	calpain 2 [Source:MGI Symbol;Acc:MGI:88264]
ENSMUSG00000032528	-3.8687	8.7252e-05	0.0019541	Vipr1	vasoactive intestinal peptide receptor 1 [Source:MGI Symbol;Acc:MGI:109272]
ENSMUSG00000028756	-1.0865	8.8365e-05	0.0019773	Pink1	PTEN induced putative kinase 1 [Source:MGI Symbol;Acc:MGI:1916193]
ENSMUSG00000016526	1.9735	8.8472e-05	0.0019781	Dyrk3	dual-specificity tyrosine-(Y)-phosphorylation regulated kinase 3 [Source:MGI Symbol;Acc:MGI:1330300]
ENSMUSG00000030403	1.1958	8.8872e-05	0.0019854	Vasp	vasodilator-stimulated phosphoprotein [Source:MGI Symbol;Acc:MGI:109268]
ENSMUSG00000030342	1.2216	8.9488e-05	0.0019974	Cd9	CD9 antigen [Source:MGI Symbol;Acc:MGI:88348]
ENSMUSG00000021036	0.8831	8.9923e-05	0.0020055	Sptlc2	serine palmitoyltransferase, long chain base subunit 2 [Source:MGI Symbol;Acc:MGI:108074]
ENSMUSG00000032359	-1.0079	9.0145e-05	0.0020071	Ctsh	cathepsin H [Source:MGI Symbol;Acc:MGI:107285]
ENSMUSG00000034858	-1.2631	9.0108e-05	0.0020071	Fam214a	family with sequence similarity 214, member A [Source:MGI Symbol;Acc:MGI:2387648]
ENSMUSG00000112773	-1.9417	9.0612e-05	0.0020158	Gm3137	predicted gene, 3137 [Source:MGI Symbol;Acc:MGI:3781316]
ENSMUSG00000051341	1.7408	9.0833e-05	0.002019	Zfp52	zinc finger protein 52 [Source:MGI Symbol;Acc:MGI:99199]
ENSMUSG00000037035	2.617	9.1402e-05	0.0020295	Inhbb	inhibin beta-B [Source:MGI Symbol;Acc:MGI:96571]
ENSMUSG00000085468	-3.7745	9.1458e-05	0.0020295	Gm15343	predicted gene 15343 [Source:MGI Symbol;Acc:MGI:3705126]
ENSMUSG00000028191	1.0177	9.1916e-05	0.002038	Bcl10	B cell leukemia/lymphoma 10 [Source:MGI Symbol;Acc:MGI:1337994]
ENSMUSG00000005640	-1.9702	9.2557e-05	0.0020505	Insrr	insulin receptor-related receptor [Source:MGI Symbol;Acc:MGI:1346037]
ENSMUSG00000025270	-1.6584	9.2935e-05	0.0020572	Alas2	aminolevulinic acid synthase 2, erythroid [Source:MGI Symbol;Acc:MGI:87990]
ENSMUSG00000040471	-1.5077	9.3028e-05	0.0020575	Ggt6	gamma-glutamyltransferase 6 [Source:MGI Symbol;Acc:MGI:1918772]
ENSMUSG00000036057	1.1825	9.4307e-05	0.0020841	Ptpn23	protein tyrosine phosphatase, non-receptor type 23 [Source:MGI Symbol;Acc:MGI:2144837]
ENSMUSG00000020620	-1.8036	9.4572e-05	0.0020882	Abca8b	ATP-binding cassette, sub-family A (ABC1), member 8b [Source:MGI Symbol;Acc:MGI:1351668]
ENSMUSG00000105135	-1.6554	9.4686e-05	0.0020884	Gm43667	predicted gene 43667 [Source:MGI Symbol;Acc:MGI:5663804]
ENSMUSG00000055373	-2.1088	9.4736e-05	0.0020884	Fut9	fucosyltransferase 9 [Source:MGI Symbol;Acc:MGI:1330859]
ENSMUSG00000041057	0.986	9.5753e-05	0.0021091	Wdr43	WD repeat domain 43 [Source:MGI Symbol;Acc:MGI:1919765]
ENSMUSG00000023861	-0.9453	9.6516e-05	0.0021241	Mpc1	mitochondrial pyruvate carrier 1 [Source:MGI Symbol;Acc:MGI:1915240]
ENSMUSG00000079042	-2.1476	9.6646e-05	0.0021253	Apela	apelin receptor early endogenous ligand [Source:MGI Symbol;Acc:MGI:3642370]
ENSMUSG00000027913	6.7439	9.7637e-05	0.0021453	Crct1	cysteine-rich C-terminal 1 [Source:MGI Symbol;Acc:MGI:1921425]
ENSMUSG00000052102	-1.468	9.7758e-05	0.0021462	Gnpda1	glucosamine-6-phosphate deaminase 1 [Source:MGI Symbol;Acc:MGI:1347054]
ENSMUSG00000086003	-2.772	9.7885e-05	0.0021472	B230206L02Rik	RIKEN cDNA B230206L02 gene [Source:MGI Symbol;Acc:MGI:1924598]
ENSMUSG00000004035	-1.6738	9.8636e-05	0.0021619	Gstm7	glutathione S-transferase, mu 7 [Source:MGI Symbol;Acc:MGI:1915562]
ENSMUSG00000005142	-0.966	9.9144e-05	0.0021712	Man2b1	mannosidase 2, alpha B1 [Source:MGI Symbol;Acc:MGI:107286]
ENSMUSG00000022391	1.0787	9.9664e-05	0.0021809	Rangap1	RAN GTPase activating protein 1 [Source:MGI Symbol;Acc:MGI:103071]
ENSMUSG00000032717	2.4871	0.00010008	0.0021882	Mdfi	MyoD family inhibitor [Source:MGI Symbol;Acc:MGI:107687]
ENSMUSG00000067787	1.3314	0.00010027	0.0021906	Blcap	bladder cancer associated protein [Source:MGI Symbol;Acc:MGI:1858907]
ENSMUSG00000006818	-1.1532	0.00010121	0.0022092	Sod2	superoxide dismutase 2, mitochondrial [Source:MGI Symbol;Acc:MGI:98352]
ENSMUSG00000062545	-2.223	0.00010152	0.0022143	Tlr12	toll-like receptor 12 [Source:MGI Symbol;Acc:MGI:3045221]
ENSMUSG00000040660	-5.0881	0.00010165	0.0022152	Cyp2b9	cytochrome P450, family 2, subfamily b, polypeptide 9 [Source:MGI Symbol;Acc:MGI:88600]
ENSMUSG00000026726	-2.0934	0.00010195	0.0022182	Cubn	cubilin (intrinsic factor-cobalamin receptor) [Source:MGI Symbol;Acc:MGI:1931256]
ENSMUSG00000061906	-2.2182	0.0001019	0.0022182	Ugt2b38	UDP glucuronosyltransferase 2 family, polypeptide B38 [Source:MGI Symbol;Acc:MGI:2140794]
ENSMUSG00000001416	0.8794	0.00010287	0.0022364	Cct3	chaperonin containing Tcp1, subunit 3 (gamma) [Source:MGI Symbol;Acc:MGI:104708]
ENSMUSG00000067818	-1.0295	0.00010521	0.0022854	Myl9	myosin, light polypeptide 9, regulatory [Source:MGI Symbol;Acc:MGI:2138915]
ENSMUSG00000033998	-0.9082	0.00010546	0.0022889	Kcnk1	potassium channel, subfamily K, member 1 [Source:MGI Symbol;Acc:MGI:109322]
ENSMUSG00000091498	-0.9404	0.0001062	0.0023031	Mpc1-ps	mitochondrial pyruvate carrier 1, pseudogene [Source:MGI Symbol;Acc:MGI:3781628]
ENSMUSG00000096917	-2.0864	0.00010668	0.0023116	2500002B13Rik	RIKEN cDNA 2500002B13 gene [Source:MGI Symbol;Acc:MGI:1925603]
ENSMUSG00000020653	1.4119	0.00010709	0.0023186	Klf11	Kruppel-like factor 11 [Source:MGI Symbol;Acc:MGI:2653368]
ENSMUSG00000026548	-1.5104	0.00010803	0.0023371	Slamf9	SLAM family member 9 [Source:MGI Symbol;Acc:MGI:1923692]
ENSMUSG00000041827	2.0295	0.00010839	0.0023423	Oasl1	2'-5' oligoadenylate synthetase-like 1 [Source:MGI Symbol;Acc:MGI:2180849]
ENSMUSG00000020263	-1.015	0.00010845	0.0023423	Appl2	adaptor protein, phosphotyrosine interaction, PH domain and leucine zipper containing 2 [Source:MGI Symbol;Acc:MGI:2384914]
ENSMUSG00000005732	1.0739	0.00010854	0.0023425	Ranbp1	RAN binding protein 1 [Source:MGI Symbol;Acc:MGI:96269]
ENSMUSG00000075033	-1.32	0.00010872	0.0023444	Nxpe3	neurexophilin and PC-esterase domain family, member 3 [Source:MGI Symbol;Acc:MGI:2686598]
ENSMUSG00000017715	1.2577	0.00010916	0.002352	Pgs1	phosphatidylglycerophosphate synthase 1 [Source:MGI Symbol;Acc:MGI:1921701]
ENSMUSG00000032449	-0.98	0.0001094	0.0023534	Slc25a36	solute carrier family 25, member 36 [Source:MGI Symbol;Acc:MGI:1924909]
ENSMUSG00000002055	-1.8262	0.00010936	0.0023534	Spag5	sperm associated antigen 5 [Source:MGI Symbol;Acc:MGI:1927470]
ENSMUSG00000020023	1.018	0.00010981	0.0023604	Tmcc3	transmembrane and coiled coil domains 3 [Source:MGI Symbol;Acc:MGI:2442900]
ENSMUSG00000037624	-2.825	0.00011003	0.002362	Kcnk2	potassium channel, subfamily K, member 2 [Source:MGI Symbol;Acc:MGI:109366]
ENSMUSG00000024921	-1.0038	0.00011006	0.002362	Smarca2	SWI/SNF related, matrix associated, actin dependent regulator of chromatin, subfamily a, member 2 [Source:MGI Symbol;Acc:MGI:99603]
ENSMUSG00000008475	0.8919	0.00011066	0.002373	Arpc5	actin related protein 2/3 complex, subunit 5 [Source:MGI Symbol;Acc:MGI:1915021]
ENSMUSG00000028037	-1.1578	0.00011078	0.0023736	Ifi44	interferon-induced protein 44 [Source:MGI Symbol;Acc:MGI:2443016]
ENSMUSG00000036752	1.0132	0.00011103	0.002377	Tubb4b	tubulin, beta 4B class IVB [Source:MGI Symbol;Acc:MGI:1915472]
ENSMUSG00000025630	0.9155	0.00011123	0.0023794	Hprt	hypoxanthine guanine phosphoribosyl transferase [Source:MGI Symbol;Acc:MGI:96217]
ENSMUSG00000024131	-1.8142	0.00011237	0.0024019	Slc3a1	solute carrier family 3, member 1 [Source:MGI Symbol;Acc:MGI:1195264]
ENSMUSG00000118366	-1.9492	0.00011281	0.0024093	9130016M20Rik	RIKEN cDNA 9130016M20 gene [Source:MGI Symbol;Acc:MGI:1918870]
ENSMUSG00000046814	-1.3508	0.00011292	0.0024098	Gchfr	GTP cyclohydrolase I feedback regulator [Source:MGI Symbol;Acc:MGI:2443977]
ENSMUSG00000021313	-2.8836	0.00011302	0.0024099	Ryr2	ryanodine receptor 2, cardiac [Source:MGI Symbol;Acc:MGI:99685]
ENSMUSG00000112441	-3.5137	0.00011363	0.0024209	Gm48898	predicted gene, 48898 [Source:MGI Symbol;Acc:MGI:6098663]
ENSMUSG00000037465	1.4332	0.00011422	0.0024317	Klf10	Kruppel-like factor 10 [Source:MGI Symbol;Acc:MGI:1101353]
ENSMUSG00000039195	0.9997	0.00011689	0.0024845	1110008P14Rik	RIKEN cDNA 1110008P14 gene [Source:MGI Symbol;Acc:MGI:1920987]
ENSMUSG00000029003	1.178	0.00011687	0.0024845	Mad2l2	MAD2 mitotic arrest deficient-like 2 [Source:MGI Symbol;Acc:MGI:1919140]
ENSMUSG00000024312	1.0349	0.00011707	0.0024863	Wdr46	WD repeat domain 46 [Source:MGI Symbol;Acc:MGI:1931871]
ENSMUSG00000020205	1.9842	0.00011853	0.0025154	Phlda1	pleckstrin homology like domain, family A, member 1 [Source:MGI Symbol;Acc:MGI:1096880]
ENSMUSG00000046865	0.9647	0.00011874	0.0025179	Fbl	fibrillarin [Source:MGI Symbol;Acc:MGI:95486]
ENSMUSG00000109432	4.3998	0.0001206	0.0025553	Gm44785	predicted gene 44785 [Source:MGI Symbol;Acc:MGI:5753361]
ENSMUSG00000030790	1.5876	0.00012081	0.0025578	Adm	adrenomedullin [Source:MGI Symbol;Acc:MGI:108058]
ENSMUSG00000027978	-2.0377	0.0001222	0.0025769	Prss12	protease, serine 12 neurotrypsin (motopsin) [Source:MGI Symbol;Acc:MGI:1100881]
ENSMUSG00000097730	-2.4948	0.00012212	0.0025769	Gm26588	predicted gene, 26588 [Source:MGI Symbol;Acc:MGI:5477082]
ENSMUSG00000037656	0.9218	0.00012212	0.0025769	Slc20a2	solute carrier family 20, member 2 [Source:MGI Symbol;Acc:MGI:97851]
ENSMUSG00000030662	0.9502	0.00012198	0.0025769	Ipo5	importin 5 [Source:MGI Symbol;Acc:MGI:1917822]
ENSMUSG00000022587	0.9878	0.00012216	0.0025769	Ly6e	lymphocyte antigen 6 complex, locus E [Source:MGI Symbol;Acc:MGI:106651]
ENSMUSG00000021594	1.427	0.00012249	0.002581	Srd5a1	steroid 5 alpha-reductase 1 [Source:MGI Symbol;Acc:MGI:98400]
ENSMUSG00000109587	-2.6396	0.00012343	0.0025988	Gm31105	predicted gene, 31105 [Source:MGI Symbol;Acc:MGI:5590264]
ENSMUSG00000027962	1.1269	0.00012363	0.002601	Vcam1	vascular cell adhesion molecule 1 [Source:MGI Symbol;Acc:MGI:98926]
ENSMUSG00000056501	1.9307	0.0001259	0.0026423	Cebpb	CCAAT/enhancer binding protein (C/EBP), beta [Source:MGI Symbol;Acc:MGI:88373]
ENSMUSG00000031328	1.3452	0.00012581	0.0026423	Flna	filamin, alpha [Source:MGI Symbol;Acc:MGI:95556]
ENSMUSG00000024661	0.8548	0.00012573	0.0026423	Fth1	ferritin heavy polypeptide 1 [Source:MGI Symbol;Acc:MGI:95588]
ENSMUSG00000025809	0.9334	0.0001279	0.0026809	Itgb1	integrin beta 1 (fibronectin receptor beta) [Source:MGI Symbol;Acc:MGI:96610]
ENSMUSG00000021573	-2.4003	0.00012793	0.0026809	Tppp	tubulin polymerization promoting protein [Source:MGI Symbol;Acc:MGI:1920198]
ENSMUSG00000048960	-1.1065	0.00012824	0.002683	Prex2	phosphatidylinositol-3,4,5-trisphosphate-dependent Rac exchange factor 2 [Source:MGI Symbol;Acc:MGI:1923385]
ENSMUSG00000015711	0.9667	0.00012819	0.002683	Prune1	prune exopolyphosphatase [Source:MGI Symbol;Acc:MGI:1925152]
ENSMUSG00000032518	0.8974	0.00012844	0.0026852	Rpsa	ribosomal protein SA [Source:MGI Symbol;Acc:MGI:105381]
ENSMUSG00000028645	1.1947	0.00012892	0.002693	Slc2a1	solute carrier family 2 (facilitated glucose transporter), member 1 [Source:MGI Symbol;Acc:MGI:95755]
ENSMUSG00000022219	-1.6477	0.00013002	0.002714	Cideb	cell death-inducing DNA fragmentation factor, alpha subunit-like effector B [Source:MGI Symbol;Acc:MGI:1270844]
ENSMUSG00000029098	-1.0017	0.00013184	0.0027494	Acox3	acyl-Coenzyme A oxidase 3, pristanoyl [Source:MGI Symbol;Acc:MGI:1933156]
ENSMUSG00000091387	1.3175	0.00013192	0.0027494	Gcnt4	glucosaminyl (N-acetyl) transferase 4, core 2 (beta-1,6-N-acetylglucosaminyltransferase) [Source:MGI Symbol;Acc:MGI:2684919]
ENSMUSG00000075534	-1.7078	0.00013355	0.0027812	Gm13262	predicted gene 13262 [Source:MGI Symbol;Acc:MGI:3703165]
ENSMUSG00000028957	-1.1197	0.00013374	0.0027829	Per3	period circadian clock 3 [Source:MGI Symbol;Acc:MGI:1277134]
ENSMUSG00000035232	-1.3183	0.00013499	0.0028066	Pdk3	pyruvate dehydrogenase kinase, isoenzyme 3 [Source:MGI Symbol;Acc:MGI:2384308]
ENSMUSG00000035960	1.3698	0.00013509	0.0028066	Apex1	apurinic/apyrimidinic endonuclease 1 [Source:MGI Symbol;Acc:MGI:88042]
ENSMUSG00000015340	-1.3092	0.0001354	0.0028109	Cybb	cytochrome b-245, beta polypeptide [Source:MGI Symbol;Acc:MGI:88574]
ENSMUSG00000026981	2.3956	0.00013619	0.0028251	Il1rn	interleukin 1 receptor antagonist [Source:MGI Symbol;Acc:MGI:96547]
ENSMUSG00000074578	1.465	0.00013636	0.0028264	Zfas1	zinc finger, NFX1-type containing 1, antisense RNA 1 [Source:MGI Symbol;Acc:MGI:1916199]
ENSMUSG00000025486	-1.3774	0.00013708	0.0028371	Sirt3	sirtuin 3 [Source:MGI Symbol;Acc:MGI:1927665]
ENSMUSG00000052392	-1.056	0.00013709	0.0028371	Acot4	acyl-CoA thioesterase 4 [Source:MGI Symbol;Acc:MGI:2159621]
ENSMUSG00000038244	1.1295	0.00014013	0.0028977	Mical2	microtubule associated monooxygenase, calponin and LIM domain containing 2 [Source:MGI Symbol;Acc:MGI:2444947]
ENSMUSG00000068115	-0.9926	0.00014064	0.0029041	Ninl	ninein-like [Source:MGI Symbol;Acc:MGI:1925427]
ENSMUSG00000002475	-1.2101	0.00014065	0.0029041	Abhd3	abhydrolase domain containing 3 [Source:MGI Symbol;Acc:MGI:2147183]
ENSMUSG00000060288	1.8951	0.00014079	0.0029047	Ppih	peptidyl prolyl isomerase H [Source:MGI Symbol;Acc:MGI:106499]
ENSMUSG00000035473	-1.6796	0.0001422	0.0029315	Galm	galactose mutarotase [Source:MGI Symbol;Acc:MGI:2442420]
ENSMUSG00000035184	1.4529	0.00014279	0.0029402	Fam124a	family with sequence similarity 124, member A [Source:MGI Symbol;Acc:MGI:3645930]
ENSMUSG00000020892	3.788	0.00014284	0.0029402	Aloxe3	arachidonate lipoxygenase 3 [Source:MGI Symbol;Acc:MGI:1345140]
ENSMUSG00000113536	2.0437	0.00014306	0.0029426	Gm49327	predicted gene, 49327 [Source:MGI Symbol;Acc:MGI:6121512]
ENSMUSG00000024270	1.4691	0.00014318	0.0029427	Slc39a6	solute carrier family 39 (metal ion transporter), member 6 [Source:MGI Symbol;Acc:MGI:2147279]
ENSMUSG00000091382	-4.9183	0.00014363	0.0029496	Vmn1r18	vomeronasal 1 receptor 18 [Source:MGI Symbol;Acc:MGI:2159462]
ENSMUSG00000026817	-1.1204	0.0001441	0.002957	Ak1	adenylate kinase 1 [Source:MGI Symbol;Acc:MGI:87977]
ENSMUSG00000054252	-1.2612	0.00014621	0.0029965	Fgfr3	fibroblast growth factor receptor 3 [Source:MGI Symbol;Acc:MGI:95524]
ENSMUSG00000022309	-1.4846	0.00014625	0.0029965	Angpt1	angiopoietin 1 [Source:MGI Symbol;Acc:MGI:108448]
ENSMUSG00000010406	0.9834	0.00014658	0.0030011	Mrpl52	mitochondrial ribosomal protein L52 [Source:MGI Symbol;Acc:MGI:1916086]
ENSMUSG00000032849	0.8936	0.00014881	0.0030444	Abcc4	ATP-binding cassette, sub-family C (CFTR/MRP), member 4 [Source:MGI Symbol;Acc:MGI:2443111]
ENSMUSG00000002104	-1.9189	0.00014949	0.003056	Rapsn	receptor-associated protein of the synapse [Source:MGI Symbol;Acc:MGI:99422]
ENSMUSG00000026748	-0.9295	0.00014966	0.0030571	Plxdc2	plexin domain containing 2 [Source:MGI Symbol;Acc:MGI:1914698]
ENSMUSG00000018507	2.1253	0.0001507	0.003076	Trpv2	transient receptor potential cation channel, subfamily V, member 2 [Source:MGI Symbol;Acc:MGI:1341836]
ENSMUSG00000062647	1.0176	0.00015087	0.003077	Rpl7a	ribosomal protein L7A [Source:MGI Symbol;Acc:MGI:1353472]
ENSMUSG00000032839	-0.9906	0.00015108	0.0030789	Trpc1	transient receptor potential cation channel, subfamily C, member 1 [Source:MGI Symbol;Acc:MGI:109528]
ENSMUSG00000048108	-1.1857	0.00015307	0.0031171	Tmem72	transmembrane protein 72 [Source:MGI Symbol;Acc:MGI:2442707]
ENSMUSG00000098370	-2.4316	0.00015369	0.0031274	Gm19541	predicted gene, 19541 [Source:MGI Symbol;Acc:MGI:5011726]
ENSMUSG00000020080	1.3514	0.0001546	0.0031435	Hkdc1	hexokinase domain containing 1 [Source:MGI Symbol;Acc:MGI:2384910]
ENSMUSG00000044786	1.46	0.00015525	0.0031544	Zfp36	zinc finger protein 36 [Source:MGI Symbol;Acc:MGI:99180]
ENSMUSG00000097016	-2.1803	0.00015569	0.0031598	Gm26708	predicted gene, 26708 [Source:MGI Symbol;Acc:MGI:5477202]
ENSMUSG00000032068	1.0483	0.00015576	0.0031598	Plet1	placenta expressed transcript 1 [Source:MGI Symbol;Acc:MGI:1923759]
ENSMUSG00000085156	1.8741	0.0001573	0.0031887	Snhg15	small nucleolar RNA host gene 15 [Source:MGI Symbol;Acc:MGI:3650059]
ENSMUSG00000028743	-1.2839	0.00015755	0.0031914	Akr7a5	aldo-keto reductase family 7, member A5 (aflatoxin aldehyde reductase) [Source:MGI Symbol;Acc:MGI:107796]
ENSMUSG00000037260	0.9296	0.00015785	0.0031951	Hgsnat	heparan-alpha-glucosaminide N-acetyltransferase [Source:MGI Symbol;Acc:MGI:1196297]
ENSMUSG00000052305	-1.3373	0.00015816	0.0031988	Hbb-bs	hemoglobin, beta adult s chain [Source:MGI Symbol;Acc:MGI:5474852]
ENSMUSG00000047881	1.4047	0.00015843	0.0032018	Rell1	RELT-like 1 [Source:MGI Symbol;Acc:MGI:2140767]
ENSMUSG00000069919	-1.3651	0.0001587	0.003205	Hba-a1	hemoglobin alpha, adult chain 1 [Source:MGI Symbol;Acc:MGI:96015]
ENSMUSG00000032590	-1.3709	0.00015947	0.0032181	Apeh	acylpeptide hydrolase [Source:MGI Symbol;Acc:MGI:88041]
ENSMUSG00000038782	-1.3177	0.00016018	0.0032299	1700028J19Rik	RIKEN cDNA 1700028J19 gene [Source:MGI Symbol;Acc:MGI:1917254]
ENSMUSG00000022180	-1.1981	0.00016128	0.0032498	Slc7a8	solute carrier family 7 (cationic amino acid transporter, y+ system), member 8 [Source:MGI Symbol;Acc:MGI:1355323]
ENSMUSG00000037926	0.9732	0.00016153	0.0032524	Ssh2	slingshot protein phosphatase 2 [Source:MGI Symbol;Acc:MGI:2679255]
ENSMUSG00000110874	-1.8743	0.00016287	0.0032767	D030045P18Rik	RIKEN cDNA D030045P18 gene [Source:MGI Symbol;Acc:MGI:2443891]
ENSMUSG00000001247	1.0573	0.00016389	0.0032949	Lsr	lipolysis stimulated lipoprotein receptor [Source:MGI Symbol;Acc:MGI:1927471]
ENSMUSG00000037370	-1.1585	0.0001641	0.0032965	Enpp1	ectonucleotide pyrophosphatase/phosphodiesterase 1 [Source:MGI Symbol;Acc:MGI:97370]
ENSMUSG00000109161	-2.2351	0.0001664	0.0033402	Gm39033	predicted gene, 39033 [Source:MGI Symbol;Acc:MGI:5621918]
ENSMUSG00000097804	1.4358	0.00016863	0.0033825	Gm16685	predicted gene, 16685 [Source:MGI Symbol;Acc:MGI:4439609]
ENSMUSG00000030283	-2.0571	0.00016883	0.0033831	St8sia1	ST8 alpha-N-acetyl-neuraminide alpha-2,8-sialyltransferase 1 [Source:MGI Symbol;Acc:MGI:106011]
ENSMUSG00000070873	-2.1252	0.00016891	0.0033831	Lilra5	leukocyte immunoglobulin-like receptor, subfamily A (with TM domain), member 5 [Source:MGI Symbol;Acc:MGI:3647196]
ENSMUSG00000061983	0.8901	0.00016941	0.0033905	Rps12	ribosomal protein S12 [Source:MGI Symbol;Acc:MGI:98105]
ENSMUSG00002075346	-6.1209	0.00017093	0.0034157	-	-
ENSMUSG00000038453	-1.3749	0.00017086	0.0034157	Srcin1	SRC kinase signaling inhibitor 1 [Source:MGI Symbol;Acc:MGI:1933179]
ENSMUSG00000038393	1.0821	0.00017164	0.0034249	Txnip	thioredoxin interacting protein [Source:MGI Symbol;Acc:MGI:1889549]
ENSMUSG00000024298	-0.9021	0.00017155	0.0034249	Zfp871	zinc finger protein 871 [Source:MGI Symbol;Acc:MGI:1921793]
ENSMUSG00000032440	0.9389	0.00017215	0.0034326	Tgfbr2	transforming growth factor, beta receptor II [Source:MGI Symbol;Acc:MGI:98729]
ENSMUSG00000018102	-1.2709	0.000173	0.0034469	H2bc4	H2B clustered histone 4 [Source:MGI Symbol;Acc:MGI:1915274]
ENSMUSG00000038047	1.052	0.00017315	0.0034473	Haus6	HAUS augmin-like complex, subunit 6 [Source:MGI Symbol;Acc:MGI:1923389]
ENSMUSG00000117438	1.0901	0.00017345	0.0034506	Rpsa-ps7	ribosomal protein SA, pseudogene 7 [Source:MGI Symbol;Acc:MGI:3643805]
ENSMUSG00000026640	1.2957	0.00017405	0.00346	Plxna2	plexin A2 [Source:MGI Symbol;Acc:MGI:107684]
ENSMUSG00000035671	1.4484	0.00017479	0.0034722	Zswim4	zinc finger SWIM-type containing 4 [Source:MGI Symbol;Acc:MGI:2443726]
ENSMUSG00000014859	0.9808	0.00017529	0.0034796	E2f4	E2F transcription factor 4 [Source:MGI Symbol;Acc:MGI:103012]
ENSMUSG00000097503	-2.3707	0.00017569	0.0034848	3110045C21Rik	RIKEN cDNA 3110045C21 gene [Source:MGI Symbol;Acc:MGI:1914553]
ENSMUSG00000028741	0.985	0.00017712	0.0035106	Mrto4	mRNA turnover 4, ribosome maturation factor [Source:MGI Symbol;Acc:MGI:1917152]
ENSMUSG00000022197	-1.4456	0.0001775	0.0035129	Pdzd2	PDZ domain containing 2 [Source:MGI Symbol;Acc:MGI:1922394]
ENSMUSG00000067297	-2.5537	0.00017743	0.0035129	Ifit1bl2	interferon induced protein with tetratricopeptide repeats 1B like 2 [Source:MGI Symbol;Acc:MGI:2148249]
ENSMUSG00000085251	-6.8148	0.00017828	0.0035258	Gm12326	predicted gene 12326 [Source:MGI Symbol;Acc:MGI:3651350]
ENSMUSG00000028179	-1.5659	0.00017861	0.0035296	Cth	cystathionase (cystathionine gamma-lyase) [Source:MGI Symbol;Acc:MGI:1339968]
ENSMUSG00000004530	1.0822	0.00018188	0.0035916	Coro1c	coronin, actin binding protein 1C [Source:MGI Symbol;Acc:MGI:1345964]
ENSMUSG00000109097	-2.798	0.00018327	0.0036164	Gm29683	predicted gene, 29683 [Source:MGI Symbol;Acc:MGI:5588842]
ENSMUSG00000086306	-6.1166	0.00018463	0.0036398	Gm11754	predicted gene 11754 [Source:MGI Symbol;Acc:MGI:3651697]
ENSMUSG00000021371	-1.1127	0.00018473	0.0036398	Mcur1	mitochondrial calcium uniporter regulator 1 [Source:MGI Symbol;Acc:MGI:1923387]
ENSMUSG00000020651	-0.9723	0.00018721	0.0036859	Slc26a4	solute carrier family 26, member 4 [Source:MGI Symbol;Acc:MGI:1346029]
ENSMUSG00000017639	-1.4058	0.00018827	0.0037042	Rab11fip4	RAB11 family interacting protein 4 (class II) [Source:MGI Symbol;Acc:MGI:2442920]
ENSMUSG00000021702	-3.0164	0.00018843	0.0037046	Thbs4	thrombospondin 4 [Source:MGI Symbol;Acc:MGI:1101779]
ENSMUSG00000087022	-1.7447	0.00018859	0.0037049	9130024F11Rik	RIKEN cDNA 9130024F11 gene [Source:MGI Symbol;Acc:MGI:1926150]
ENSMUSG00000037376	1.0472	0.00018937	0.0037161	Trmt6	tRNA methyltransferase 6 [Source:MGI Symbol;Acc:MGI:1914176]
ENSMUSG00000004187	-1.3706	0.00018944	0.0037161	Kifc2	kinesin family member C2 [Source:MGI Symbol;Acc:MGI:109187]
ENSMUSG00000033065	-1.2246	0.00018959	0.0037164	Pfkm	phosphofructokinase, muscle [Source:MGI Symbol;Acc:MGI:97548]
ENSMUSG00000054640	-1.6229	0.00019003	0.0037223	Slc8a1	solute carrier family 8 (sodium/calcium exchanger), member 1 [Source:MGI Symbol;Acc:MGI:107956]
ENSMUSG00000074480	1.4392	0.00019219	0.0037618	Mex3a	mex3 RNA binding family member A [Source:MGI Symbol;Acc:MGI:1919890]
ENSMUSG00000016942	-2.8613	0.0001929	0.003773	Tmprss6	transmembrane serine protease 6 [Source:MGI Symbol;Acc:MGI:1919003]
ENSMUSG00000015217	0.9482	0.00019629	0.0038366	Hmgb3	high mobility group box 3 [Source:MGI Symbol;Acc:MGI:1098219]
ENSMUSG00000026156	-1.9683	0.00019707	0.0038461	B3gat2	beta-1,3-glucuronyltransferase 2 (glucuronosyltransferase S) [Source:MGI Symbol;Acc:MGI:2389490]
ENSMUSG00000040351	-1.0434	0.00019706	0.0038461	Ankib1	ankyrin repeat and IBR domain containing 1 [Source:MGI Symbol;Acc:MGI:1918047]
ENSMUSG00000040350	-1.3107	0.00019926	0.0038831	Trim7	tripartite motif-containing 7 [Source:MGI Symbol;Acc:MGI:2137353]
ENSMUSG00000021611	1.6651	0.00019921	0.0038831	Tert	telomerase reverse transcriptase [Source:MGI Symbol;Acc:MGI:1202709]
ENSMUSG00000075312	1.149	0.00020028	0.0039003	Gm13597	predicted gene 13597 [Source:MGI Symbol;Acc:MGI:3651139]
ENSMUSG00000075225	-1.9764	0.00020053	0.0039022	Ccdc162	coiled-coil domain containing 162 [Source:MGI Symbol;Acc:MGI:1923223]
ENSMUSG00000113136	3.2612	0.0002008	0.0039047	Gm19951	predicted gene, 19951 [Source:MGI Symbol;Acc:MGI:5012136]
ENSMUSG00000029826	1.1403	0.00020303	0.0039422	Zc3hav1	zinc finger CCCH type, antiviral 1 [Source:MGI Symbol;Acc:MGI:1926031]
ENSMUSG00000052957	-1.074	0.00020299	0.0039422	Gas1	growth arrest specific 1 [Source:MGI Symbol;Acc:MGI:95655]
ENSMUSG00000048807	1.4106	0.00020388	0.0039559	Slc35e4	solute carrier family 35, member E4 [Source:MGI Symbol;Acc:MGI:2144150]
ENSMUSG00000031161	0.8535	0.00020654	0.0040046	Hdac6	histone deacetylase 6 [Source:MGI Symbol;Acc:MGI:1333752]
ENSMUSG00000023951	-0.8385	0.00020847	0.004039	Vegfa	vascular endothelial growth factor A [Source:MGI Symbol;Acc:MGI:103178]
ENSMUSG00000024743	-1.3306	0.00020945	0.0040552	Syt7	synaptotagmin VII [Source:MGI Symbol;Acc:MGI:1859545]
ENSMUSG00000087113	4.0021	0.00021052	0.0040729	Gm11714	predicted gene 11714 [Source:MGI Symbol;Acc:MGI:3649214]
ENSMUSG00000030214	-1.153	0.00021129	0.0040849	Plbd1	phospholipase B domain containing 1 [Source:MGI Symbol;Acc:MGI:1914107]
ENSMUSG00000085017	-2.988	0.00021179	0.0040872	Gm13412	predicted gene 13412 [Source:MGI Symbol;Acc:MGI:3650612]
ENSMUSG00000020121	1.6275	0.00021194	0.0040872	Srgap1	SLIT-ROBO Rho GTPase activating protein 1 [Source:MGI Symbol;Acc:MGI:2152936]
ENSMUSG00000048834	-1.5829	0.00021202	0.0040872	Vstm2a	V-set and transmembrane domain containing 2A [Source:MGI Symbol;Acc:MGI:2384826]
ENSMUSG00000016477	1.1401	0.00021174	0.0040872	E2f3	E2F transcription factor 3 [Source:MGI Symbol;Acc:MGI:1096340]
ENSMUSG00000021710	0.9338	0.00021383	0.0041191	Nln	neurolysin (metallopeptidase M3 family) [Source:MGI Symbol;Acc:MGI:1923055]
ENSMUSG00000038836	-1.073	0.00021415	0.0041222	Agbl3	ATP/GTP binding protein-like 3 [Source:MGI Symbol;Acc:MGI:1923473]
ENSMUSG00000008393	0.93	0.00021443	0.0041247	Carhsp1	calcium regulated heat stable protein 1 [Source:MGI Symbol;Acc:MGI:1196368]
ENSMUSG00000020736	0.951	0.00021516	0.0041356	Nt5c	5',3'-nucleotidase, cytosolic [Source:MGI Symbol;Acc:MGI:1354954]
ENSMUSG00000008318	2.3973	0.00021571	0.0041434	Relt	RELT tumor necrosis factor receptor [Source:MGI Symbol;Acc:MGI:2443373]
ENSMUSG00000059173	-0.8987	0.00021636	0.0041527	Pde1a	phosphodiesterase 1A, calmodulin-dependent [Source:MGI Symbol;Acc:MGI:1201792]
ENSMUSG00000022199	-1.3253	0.00021666	0.0041556	Slc22a17	solute carrier family 22 (organic cation transporter), member 17 [Source:MGI Symbol;Acc:MGI:1926225]
ENSMUSG00000042506	0.9756	0.00021804	0.0041791	Usp22	ubiquitin specific peptidase 22 [Source:MGI Symbol;Acc:MGI:2144157]
ENSMUSG00000026200	-1.3859	0.00021861	0.004187	Glb1l	galactosidase, beta 1-like [Source:MGI Symbol;Acc:MGI:1921827]
ENSMUSG00000030605	0.8444	0.00021936	0.0041983	Mfge8	milk fat globule EGF and factor V/VIII domain containing [Source:MGI Symbol;Acc:MGI:102768]
ENSMUSG00000028382	0.9885	0.00022006	0.0042087	Ptbp3	polypyrimidine tract binding protein 3 [Source:MGI Symbol;Acc:MGI:1923334]
ENSMUSG00000026279	-1.2065	0.00022029	0.0042101	Thap4	THAP domain containing 4 [Source:MGI Symbol;Acc:MGI:1914276]
ENSMUSG00000036854	1.4515	0.00022233	0.0042461	Hspb6	heat shock protein, alpha-crystallin-related, B6 [Source:MGI Symbol;Acc:MGI:2685325]
ENSMUSG00000049511	-1.5798	0.00022323	0.0042603	Htr1b	5-hydroxytryptamine (serotonin) receptor 1B [Source:MGI Symbol;Acc:MGI:96274]
ENSMUSG00000062646	-1.3599	0.00022376	0.0042673	Ganc	glucosidase, alpha; neutral C [Source:MGI Symbol;Acc:MGI:1923301]
ENSMUSG00000030237	-3.3499	0.00022558	0.0042988	Slco1a4	solute carrier organic anion transporter family, member 1a4 [Source:MGI Symbol;Acc:MGI:1351896]
ENSMUSG00000026616	-2.2722	0.00022577	0.0042995	Cr2	complement receptor 2 [Source:MGI Symbol;Acc:MGI:88489]
ENSMUSG00000052298	1.0148	0.00022763	0.0043287	Cdc42se2	CDC42 small effector 2 [Source:MGI Symbol;Acc:MGI:1919979]
ENSMUSG00000115902	2.4684	0.00022756	0.0043287	D730005E14Rik	RIKEN cDNA D730005E14 gene [Source:NCBI gene (formerly Entrezgene);Acc:109361]
ENSMUSG00000059552	1.0632	0.00022888	0.0043494	Trp53	transformation related protein 53 [Source:MGI Symbol;Acc:MGI:98834]
ENSMUSG00000072235	1.5529	0.00023092	0.004385	Tuba1a	tubulin, alpha 1A [Source:MGI Symbol;Acc:MGI:98869]
ENSMUSG00000010044	-1.8656	0.00023179	0.0043984	Zmynd10	zinc finger, MYND domain containing 10 [Source:MGI Symbol;Acc:MGI:2387863]
ENSMUSG00000068749	0.8804	0.00023315	0.0044211	Psma5	proteasome subunit alpha 5 [Source:MGI Symbol;Acc:MGI:1347009]
ENSMUSG00000028788	0.9273	0.00023366	0.0044276	Ptp4a2	protein tyrosine phosphatase 4a2 [Source:MGI Symbol;Acc:MGI:1277117]
ENSMUSG00000026420	4.4074	0.00023743	0.0044926	Il24	interleukin 24 [Source:MGI Symbol;Acc:MGI:2135548]
ENSMUSG00000030539	0.9402	0.00023738	0.0044926	Sema4b	sema domain, immunoglobulin domain (Ig), transmembrane domain (TM) and short cytoplasmic domain, (semaphorin) 4B [Source:MGI Symbol;Acc:MGI:107559]
ENSMUSG00000003573	1.4554	0.00023858	0.0045113	Homer3	homer scaffolding protein 3 [Source:MGI Symbol;Acc:MGI:1347359]
ENSMUSG00000024381	1.1683	0.00024005	0.0045358	Bin1	bridging integrator 1 [Source:MGI Symbol;Acc:MGI:108092]
ENSMUSG00000033429	-1.2751	0.00024186	0.0045667	Mcee	methylmalonyl CoA epimerase [Source:MGI Symbol;Acc:MGI:1920974]
ENSMUSG00000041052	-2.9928	0.00024321	0.0045891	Slc7a13	solute carrier family 7, (cationic amino acid transporter, y+ system) member 13 [Source:MGI Symbol;Acc:MGI:1921337]
ENSMUSG00000024354	-1.8711	0.00024368	0.0045947	Slc23a1	solute carrier family 23 (nucleobase transporters), member 1 [Source:MGI Symbol;Acc:MGI:1341903]
ENSMUSG00000033726	-1.7238	0.00024441	0.0046052	Emx1	empty spiracles homeobox 1 [Source:MGI Symbol;Acc:MGI:95387]
ENSMUSG00000046434	0.8698	0.00024701	0.0046476	Hnrnpa1	heterogeneous nuclear ribonucleoprotein A1 [Source:MGI Symbol;Acc:MGI:104820]
ENSMUSG00000024479	0.8881	0.00024689	0.0046476	Mal2	mal, T cell differentiation protein 2 [Source:MGI Symbol;Acc:MGI:2146021]
ENSMUSG00000028544	-2.03	0.00024821	0.0046665	Slc5a9	solute carrier family 5 (sodium/glucose cotransporter), member 9 [Source:MGI Symbol;Acc:MGI:2140201]
ENSMUSG00000054863	1.3588	0.00024836	0.0046665	Tafa5	TAFA chemokine like family member 5 [Source:MGI Symbol;Acc:MGI:2146182]
ENSMUSG00000014418	-1.3071	0.00025276	0.0047457	Hps5	HPS5, biogenesis of lysosomal organelles complex 2 subunit 2 [Source:MGI Symbol;Acc:MGI:2180307]
ENSMUSG00000101188	0.972	0.00025475	0.0047795	Eif4a-ps4	eukaryotic translation initiation factor 4A, pseudogene 4 [Source:MGI Symbol;Acc:MGI:1195958]
ENSMUSG00000019312	-0.9326	0.00025505	0.0047795	Grb7	growth factor receptor bound protein 7 [Source:MGI Symbol;Acc:MGI:102683]
ENSMUSG00000036278	-1.6676	0.00025509	0.0047795	Macrod1	mono-ADP ribosylhydrolase 1 [Source:MGI Symbol;Acc:MGI:2147583]
ENSMUSG00000034108	-1.1781	0.00025705	0.0048127	Ccs	copper chaperone for superoxide dismutase [Source:MGI Symbol;Acc:MGI:1333783]
ENSMUSG00000021890	1.4408	0.00025961	0.0048574	Eaf1	ELL associated factor 1 [Source:MGI Symbol;Acc:MGI:1921677]
ENSMUSG00000044252	-0.8861	0.00026018	0.0048646	Osbpl1a	oxysterol binding protein-like 1A [Source:MGI Symbol;Acc:MGI:1927551]
ENSMUSG00000034112	3.0034	0.00026144	0.0048813	Atp2c2	ATPase, Ca++ transporting, type 2C, member 2 [Source:MGI Symbol;Acc:MGI:1916297]
ENSMUSG00000048572	1.6935	0.0002613	0.0048813	Tmem252	transmembrane protein 252 [Source:MGI Symbol;Acc:MGI:3583948]
ENSMUSG00000039704	-0.9757	0.00026239	0.0048956	Lmbrd2	LMBR1 domain containing 2 [Source:MGI Symbol;Acc:MGI:2444173]
ENSMUSG00000089706	-1.602	0.00026315	0.0048995	B230216N24Rik	RIKEN cDNA B230216N24 gene [Source:MGI Symbol;Acc:MGI:1925853]
ENSMUSG00000060703	-0.9177	0.0002628	0.0048995	Cd302	CD302 antigen [Source:MGI Symbol;Acc:MGI:1913455]
ENSMUSG00000031843	1.1536	0.00026312	0.0048995	Mphosph6	M phase phosphoprotein 6 [Source:MGI Symbol;Acc:MGI:1915783]
ENSMUSG00000038508	4.2223	0.00026423	0.0049162	Gdf15	growth differentiation factor 15 [Source:MGI Symbol;Acc:MGI:1346047]
ENSMUSG00000020098	-1.1658	0.00026616	0.0049457	Pcbd1	pterin 4 alpha carbinolamine dehydratase/dimerization cofactor of hepatocyte nuclear factor 1 alpha (TCF1) 1 [Source:MGI Symbol;Acc:MGI:94873]
ENSMUSG00000031673	-1.2753	0.00026619	0.0049457	Cdh11	cadherin 11 [Source:MGI Symbol;Acc:MGI:99217]
ENSMUSG00000041453	1.0235	0.00026721	0.0049612	Rpl21	ribosomal protein L21 [Source:MGI Symbol;Acc:MGI:1278340]
ENSMUSG00000018362	0.9833	0.00026801	0.0049727	Kpna2	karyopherin (importin) alpha 2 [Source:MGI Symbol;Acc:MGI:103561]
ENSMUSG00000045975	0.8956	0.00026894	0.0049865	C2cd2	C2 calcium-dependent domain containing 2 [Source:MGI Symbol;Acc:MGI:1891883]
ENSMUSG00000036585	-1.046	0.00026993	0.0050015	Fgf1	fibroblast growth factor 1 [Source:MGI Symbol;Acc:MGI:95515]
ENSMUSG00000037447	1.7953	0.00027366	0.0050669	Arid5a	AT rich interactive domain 5A (MRF1-like) [Source:MGI Symbol;Acc:MGI:2443039]
ENSMUSG00000019913	-0.9085	0.00027444	0.0050743	Sim1	single-minded family bHLH transcription factor 1 [Source:MGI Symbol;Acc:MGI:98306]
ENSMUSG00000036564	-1.4737	0.00027433	0.0050743	Ndrg4	N-myc downstream regulated gene 4 [Source:MGI Symbol;Acc:MGI:2384590]
ENSMUSG00000027663	0.9573	0.00027558	0.005092	Zmat3	zinc finger matrin type 3 [Source:MGI Symbol;Acc:MGI:1195270]
ENSMUSG00000047879	0.9607	0.00027824	0.0051375	Usp14	ubiquitin specific peptidase 14 [Source:MGI Symbol;Acc:MGI:1928898]
ENSMUSG00000037818	-1.2906	0.00028083	0.0051817	Abhd18	abhydrolase domain containing 18 [Source:MGI Symbol;Acc:MGI:1915468]
ENSMUSG00000006301	1.0781	0.00028134	0.0051875	Tmbim1	transmembrane BAX inhibitor motif containing 1 [Source:MGI Symbol;Acc:MGI:1916910]
ENSMUSG00000025545	-1.3387	0.00028244	0.0052043	Clybl	citrate lyase beta like [Source:MGI Symbol;Acc:MGI:1916884]
ENSMUSG00000042306	1.7795	0.0002855	0.0052558	S100a14	S100 calcium binding protein A14 [Source:MGI Symbol;Acc:MGI:1913416]
ENSMUSG00000044447	1.0134	0.00028563	0.0052558	Dock5	dedicator of cytokinesis 5 [Source:MGI Symbol;Acc:MGI:2652871]
ENSMUSG00000042828	3.3916	0.00028671	0.0052709	Trim72	tripartite motif-containing 72 [Source:MGI Symbol;Acc:MGI:3612190]
ENSMUSG00000016554	0.8912	0.00028684	0.0052709	Eif3d	eukaryotic translation initiation factor 3, subunit D [Source:MGI Symbol;Acc:MGI:1933181]
ENSMUSG00000085914	-3.0142	0.0002907	0.005338	Gm14320	predicted gene 14320 [Source:MGI Symbol;Acc:MGI:3649455]
ENSMUSG00000022244	-1.6295	0.00029223	0.0053625	Amacr	alpha-methylacyl-CoA racemase [Source:MGI Symbol;Acc:MGI:1098273]
ENSMUSG00000040485	-2.7079	0.00029563	0.0054212	Lrrc52	leucine rich repeat containing 52 [Source:MGI Symbol;Acc:MGI:1924118]
ENSMUSG00000015533	1.9702	0.00029589	0.0054223	Itga2	integrin alpha 2 [Source:MGI Symbol;Acc:MGI:96600]
ENSMUSG00000026074	1.3868	0.00029925	0.0054801	Map4k4	mitogen-activated protein kinase kinase kinase kinase 4 [Source:MGI Symbol;Acc:MGI:1349394]
ENSMUSG00000107516	-4.3156	0.00029972	0.0054805	Gm30784	predicted gene, 30784 [Source:MGI Symbol;Acc:MGI:5589943]
ENSMUSG00000085095	-2.8961	0.00029989	0.0054805	Gm15635	predicted gene 15635 [Source:MGI Symbol;Acc:MGI:3783079]
ENSMUSG00000086428	6.6069	0.00029988	0.0054805	Gm15199	predicted gene 15199 [Source:MGI Symbol;Acc:MGI:3705141]
ENSMUSG00000045316	-1.2244	0.00030129	0.0055023	Fahd1	fumarylacetoacetate hydrolase domain containing 1 [Source:MGI Symbol;Acc:MGI:1915886]
ENSMUSG00000097415	-1.0821	0.00030663	0.005596	AU020206	expressed sequence AU020206 [Source:MGI Symbol;Acc:MGI:2142134]
ENSMUSG00000105504	-1.5604	0.00030785	0.0056105	Gbp5	guanylate binding protein 5 [Source:MGI Symbol;Acc:MGI:2429943]
ENSMUSG00000110404	2.8966	0.0003078	0.0056105	Rnf223	ring finger 223 [Source:MGI Symbol;Acc:MGI:3588193]
ENSMUSG00000026568	-1.137	0.00030965	0.0056358	Mpc2	mitochondrial pyruvate carrier 2 [Source:MGI Symbol;Acc:MGI:1917706]
ENSMUSG00000019929	-1.4956	0.00030948	0.0056358	Dcn	decorin [Source:MGI Symbol;Acc:MGI:94872]
ENSMUSG00000042699	0.8529	0.00031035	0.0056446	Dhx9	DEAH (Asp-Glu-Ala-His) box polypeptide 9 [Source:MGI Symbol;Acc:MGI:108177]
ENSMUSG00000038459	-1.0002	0.00031062	0.0056456	Abhd17c	abhydrolase domain containing 17C [Source:MGI Symbol;Acc:MGI:1917428]
ENSMUSG00000032058	0.858	0.0003114	0.005656	Ppp2r1b	protein phosphatase 2, regulatory subunit A, beta [Source:MGI Symbol;Acc:MGI:1920949]
ENSMUSG00000112449	1.7497	0.00031256	0.0056732	Srp54b	signal recognition particle 54B [Source:MGI Symbol;Acc:MGI:3714357]
ENSMUSG00000032826	-1.1657	0.00031387	0.0056856	Ank2	ankyrin 2, brain [Source:MGI Symbol;Acc:MGI:88025]
ENSMUSG00000064065	-1.329	0.00031373	0.0056856	Ipcef1	interaction protein for cytohesin exchange factors 1 [Source:MGI Symbol;Acc:MGI:2444159]
ENSMUSG00000019850	1.1552	0.00031388	0.0056856	Tnfaip3	tumor necrosis factor, alpha-induced protein 3 [Source:MGI Symbol;Acc:MGI:1196377]
ENSMUSG00000032114	-1.54	0.00031446	0.0056923	Slc37a4	solute carrier family 37 (glucose-6-phosphate transporter), member 4 [Source:MGI Symbol;Acc:MGI:1316650]
ENSMUSG00000010362	-1.0796	0.00031535	0.0057007	Rdm1	RAD52 motif 1 [Source:MGI Symbol;Acc:MGI:1913849]
ENSMUSG00000054619	-1.3741	0.00031534	0.0057007	Mettl7a1	methyltransferase like 7A1 [Source:MGI Symbol;Acc:MGI:1916523]
ENSMUSG00000021278	-1.2184	0.00031565	0.0057021	Amn	amnionless [Source:MGI Symbol;Acc:MGI:1934943]
ENSMUSG00000009863	-1.0757	0.00032148	0.0058035	Sdhb	succinate dehydrogenase complex, subunit B, iron sulfur (Ip) [Source:MGI Symbol;Acc:MGI:1914930]
ENSMUSG00000108318	-1.6522	0.0003228	0.0058234	Gm45170	predicted gene 45170 [Source:MGI Symbol;Acc:MGI:5753746]
ENSMUSG00000022054	2.9824	0.00032318	0.0058265	Nefm	neurofilament, medium polypeptide [Source:MGI Symbol;Acc:MGI:97314]
ENSMUSG00000100426	-5.9465	0.00032657	0.0058835	Gm4208	predicted gene 4208 [Source:MGI Symbol;Acc:MGI:3782384]
ENSMUSG00000097440	-1.6513	0.00032713	0.0058896	Gm6277	predicted gene 6277 [Source:MGI Symbol;Acc:MGI:3779583]
ENSMUSG00000042010	-1.4126	0.00032764	0.0058949	Acacb	acetyl-Coenzyme A carboxylase beta [Source:MGI Symbol;Acc:MGI:2140940]
ENSMUSG00000025854	-0.9615	0.00032917	0.0059184	Fam20c	FAM20C, golgi associated secretory pathway kinase [Source:MGI Symbol;Acc:MGI:2136853]
ENSMUSG00000031917	1.0317	0.00032962	0.0059226	Nip7	NIP7, nucleolar pre-rRNA processing protein [Source:MGI Symbol;Acc:MGI:1913414]
ENSMUSG00000078597	1.6715	0.00033101	0.0059395	Cyp4a12b	cytochrome P450, family 4, subfamily a, polypeptide 12B [Source:MGI Symbol;Acc:MGI:3611747]
ENSMUSG00000111080	-1.0341	0.00033099	0.0059395	Gm20300	predicted gene, 20300 [Source:MGI Symbol;Acc:MGI:5012485]
ENSMUSG00000053329	-1.4179	0.000333	0.0059713	Gatd3a	glutamine amidotransferase like class 1 domain containing 3A [Source:MGI Symbol;Acc:MGI:1351861]
ENSMUSG00000079465	-0.9983	0.00033457	0.0059953	Col4a3	collagen, type IV, alpha 3 [Source:MGI Symbol;Acc:MGI:104688]
ENSMUSG00000087221	-2.4393	0.00033598	0.0060165	BC037032	cDNA Sequence BC037032 [Source:MGI Symbol;Acc:MGI:3040924]
ENSMUSG00000032515	2.0566	0.00034017	0.0060875	Csrnp1	cysteine-serine-rich nuclear protein 1 [Source:MGI Symbol;Acc:MGI:2387989]
ENSMUSG00000032401	-2.4308	0.00034066	0.0060921	Lctl	lactase-like [Source:MGI Symbol;Acc:MGI:2183549]
ENSMUSG00000031939	1.1711	0.00034172	0.006107	Taf1d	TATA-box binding protein associated factor, RNA polymerase I, D [Source:MGI Symbol;Acc:MGI:1922566]
ENSMUSG00000004451	0.9127	0.00034251	0.0061171	Ralb	v-ral simian leukemia viral oncogene B [Source:MGI Symbol;Acc:MGI:1927244]
ENSMUSG00000040447	0.9118	0.00034415	0.0061423	Spns2	spinster homolog 2 [Source:MGI Symbol;Acc:MGI:2384936]
ENSMUSG00000028186	3.6972	0.00034502	0.0061455	Uox	urate oxidase [Source:MGI Symbol;Acc:MGI:98907]
ENSMUSG00000073889	-0.885	0.00034494	0.0061455	Il11ra1	interleukin 11 receptor, alpha chain 1 [Source:MGI Symbol;Acc:MGI:107426]
ENSMUSG00000030774	0.8731	0.00034457	0.0061455	Pak1	p21 (RAC1) activated kinase 1 [Source:MGI Symbol;Acc:MGI:1339975]
ENSMUSG00000024299	-1.1064	0.00034573	0.0061508	Adamts10	a disintegrin-like and metallopeptidase (reprolysin type) with thrombospondin type 1 motif, 10 [Source:MGI Symbol;Acc:MGI:2449112]
ENSMUSG00000024404	0.9471	0.00034578	0.0061508	Riok3	RIO kinase 3 [Source:MGI Symbol;Acc:MGI:1914128]
ENSMUSG00000025418	-1.8465	0.00034932	0.0062055	Bsnd	barttin CLCNK type accessory beta subunit [Source:MGI Symbol;Acc:MGI:2153465]
ENSMUSG00000025026	-1.1738	0.00034924	0.0062055	Add3	adducin 3 (gamma) [Source:MGI Symbol;Acc:MGI:1351615]
ENSMUSG00000074218	-1.7365	0.00035327	0.0062716	Cox7a1	cytochrome c oxidase subunit 7A1 [Source:MGI Symbol;Acc:MGI:1316714]
ENSMUSG00000025586	1.4383	0.00035509	0.0062997	Cpeb1	cytoplasmic polyadenylation element binding protein 1 [Source:MGI Symbol;Acc:MGI:108442]
ENSMUSG00000025766	-1.913	0.0003576	0.0063319	D3Ertd751e	DNA segment, Chr 3, ERATO Doi 751, expressed [Source:MGI Symbol;Acc:MGI:1289213]
ENSMUSG00000044876	-1.3125	0.00035785	0.0063319	Zfp444	zinc finger protein 444 [Source:MGI Symbol;Acc:MGI:1923365]
ENSMUSG00000032357	-1.353	0.00035783	0.0063319	Tinag	tubulointerstitial nephritis antigen [Source:MGI Symbol;Acc:MGI:1349477]
ENSMUSG00000024521	1.1324	0.00035757	0.0063319	Pmaip1	phorbol-12-myristate-13-acetate-induced protein 1 [Source:MGI Symbol;Acc:MGI:1930146]
ENSMUSG00000025350	-1.4285	0.00035959	0.0063584	Rdh5	retinol dehydrogenase 5 [Source:MGI Symbol;Acc:MGI:1201412]
ENSMUSG00000030512	0.9846	0.00036003	0.0063619	Snrpa1	small nuclear ribonucleoprotein polypeptide A' [Source:MGI Symbol;Acc:MGI:1916231]
ENSMUSG00000047109	3.23	0.00036107	0.0063761	Cldn14	claudin 14 [Source:MGI Symbol;Acc:MGI:1860425]
ENSMUSG00000061601	-1.0711	0.00036322	0.0064098	Pclo	piccolo (presynaptic cytomatrix protein) [Source:MGI Symbol;Acc:MGI:1349390]
ENSMUSG00000026627	-1.1828	0.00036455	0.0064291	Pacc1	proton activated chloride channel 1 [Source:MGI Symbol;Acc:MGI:1914200]
ENSMUSG00000068417	2.974	0.00036582	0.0064472	Pnp2	purine-nucleoside phosphorylase 2 [Source:MGI Symbol;Acc:MGI:3712328]
ENSMUSG00000063785	1.1864	0.000371	0.0065342	Utp14a	UTP14A small subunit processome component [Source:MGI Symbol;Acc:MGI:1919804]
ENSMUSG00000035372	1.1681	0.00037208	0.0065489	1810055G02Rik	RIKEN cDNA 1810055G02 gene [Source:MGI Symbol;Acc:MGI:1919306]
ENSMUSG00000090084	-2.5923	0.00037394	0.006577	Srpx	sushi-repeat-containing protein [Source:MGI Symbol;Acc:MGI:1858306]
ENSMUSG00000019906	-1.6529	0.00037417	0.006577	Lin7a	lin-7 homolog A (C. elegans) [Source:MGI Symbol;Acc:MGI:2135609]
ENSMUSG00000037580	1.789	0.00037483	0.0065843	Gch1	GTP cyclohydrolase 1 [Source:MGI Symbol;Acc:MGI:95675]
ENSMUSG00000037638	1.6194	0.00037867	0.0066474	Zbtb42	zinc finger and BTB domain containing 42 [Source:MGI Symbol;Acc:MGI:3644133]
ENSMUSG00000038298	-2.0128	0.00038094	0.0066828	Pdzk1	PDZ domain containing 1 [Source:MGI Symbol;Acc:MGI:1928901]
ENSMUSG00000041126	-0.9369	0.00038219	0.0067004	H2az2	H2A.Z histone variant 2 [Source:MGI Symbol;Acc:MGI:1924855]
ENSMUSG00000032112	0.914	0.00038275	0.0067057	Trappc4	trafficking protein particle complex 4 [Source:MGI Symbol;Acc:MGI:1926211]
ENSMUSG00000031958	-0.875	0.00038355	0.0067153	Ldhd	lactate dehydrogenase D [Source:MGI Symbol;Acc:MGI:106428]
ENSMUSG00000097814	-2.188	0.00038688	0.0067692	Panct2	pluripotency-associated noncoding transcript 2 [Source:MGI Symbol;Acc:MGI:3643517]
ENSMUSG00000052726	-2.0154	0.00038944	0.0068052	Kcnt2	potassium channel, subfamily T, member 2 [Source:MGI Symbol;Acc:MGI:3036273]
ENSMUSG00000029925	-1.2576	0.00038939	0.0068052	Tbxas1	thromboxane A synthase 1, platelet [Source:MGI Symbol;Acc:MGI:98497]
ENSMUSG00000042225	1.193	0.00039015	0.0068132	Ammecr1	Alport syndrome, mental retardation, midface hypoplasia and elliptocytosis chromosomal region gene 1 [Source:MGI Symbol;Acc:MGI:1860206]
ENSMUSG00000086841	1.7762	0.00039339	0.0068651	2410006H16Rik	RIKEN cDNA 2410006H16 gene [Source:MGI Symbol;Acc:MGI:1916471]
ENSMUSG00000054520	1.2905	0.00039389	0.0068681	Sh3bp2	SH3-domain binding protein 2 [Source:MGI Symbol;Acc:MGI:1346349]
ENSMUSG00000061740	-0.9772	0.00039407	0.0068681	Cyp2d22	cytochrome P450, family 2, subfamily d, polypeptide 22 [Source:MGI Symbol;Acc:MGI:1929474]
ENSMUSG00000022978	1.3216	0.00039493	0.0068785	Mis18a	MIS18 kinetochore protein A [Source:MGI Symbol;Acc:MGI:1913828]
ENSMUSG00000115200	-6.5225	0.0003961	0.0068944	Gm46516	predicted gene, 46516 [Source:MGI Symbol;Acc:MGI:5826153]
ENSMUSG00000031698	-2.4154	0.00039709	0.0069072	Mylk3	myosin light chain kinase 3 [Source:MGI Symbol;Acc:MGI:2443063]
ENSMUSG00000024127	-1.2867	0.00039846	0.0069266	Prepl	prolyl endopeptidase-like [Source:MGI Symbol;Acc:MGI:2441932]
ENSMUSG00000097651	-1.5621	0.00039891	0.0069299	4930461G14Rik	RIKEN cDNA 4930461G14 gene [Source:MGI Symbol;Acc:MGI:1922129]
ENSMUSG00000027412	1.0892	0.00039937	0.0069333	Lpin3	lipin 3 [Source:MGI Symbol;Acc:MGI:1891342]
ENSMUSG00000030545	0.9752	0.00040033	0.0069455	Pex11a	peroxisomal biogenesis factor 11 alpha [Source:MGI Symbol;Acc:MGI:1338788]
ENSMUSG00000030323	-1.0679	0.00040206	0.006971	Ift122	intraflagellar transport 122 [Source:MGI Symbol;Acc:MGI:1932386]
ENSMUSG00000055862	-1.1599	0.00040587	0.0070325	Izumo4	IZUMO family member 4 [Source:MGI Symbol;Acc:MGI:1918814]
ENSMUSG00000087662	-6.5455	0.00040724	0.0070516	Gm11373	predicted gene 11373 [Source:MGI Symbol;Acc:MGI:3651828]
ENSMUSG00000003814	-1.0599	0.0004084	0.007067	Calr	calreticulin [Source:MGI Symbol;Acc:MGI:88252]
ENSMUSG00000049124	1.3588	0.0004091	0.0070747	Gm8186	predicted gene 8186 [Source:MGI Symbol;Acc:MGI:3643110]
ENSMUSG00000020706	0.9242	0.00041005	0.0070866	Ftsj3	FtsJ RNA methyltransferase homolog 3 (E. coli) [Source:MGI Symbol;Acc:MGI:1860295]
ENSMUSG00000046352	-0.9648	0.00041204	0.0071163	Gjb2	gap junction protein, beta 2 [Source:MGI Symbol;Acc:MGI:95720]
ENSMUSG00000090150	-1.2177	0.00041456	0.0071552	Acad11	acyl-Coenzyme A dehydrogenase family, member 11 [Source:MGI Symbol;Acc:MGI:2143169]
ENSMUSG00000035914	1.9932	0.00041628	0.0071802	Cd276	CD276 antigen [Source:MGI Symbol;Acc:MGI:2183926]
ENSMUSG00000034171	-1.1428	0.0004197	0.0072318	Faah	fatty acid amide hydrolase [Source:MGI Symbol;Acc:MGI:109609]
ENSMUSG00000028683	1.0113	0.00041981	0.0072318	Eif2b3	eukaryotic translation initiation factor 2B, subunit 3 [Source:MGI Symbol;Acc:MGI:1313286]
ENSMUSG00000045291	-4.6954	0.00042015	0.007233	E330021D16Rik	RIKEN cDNA E330021D16 gene [Source:MGI Symbol;Acc:MGI:2141773]
ENSMUSG00000052485	1.0409	0.00042257	0.00727	Tmem171	transmembrane protein 171 [Source:MGI Symbol;Acc:MGI:2685751]
ENSMUSG00000030942	0.8896	0.00042447	0.0072979	Thumpd1	THUMP domain containing 1 [Source:MGI Symbol;Acc:MGI:2444479]
ENSMUSG00000001305	1.095	0.00042506	0.0073033	Rrp15	ribosomal RNA processing 15 homolog [Source:MGI Symbol;Acc:MGI:1914473]
ENSMUSG00000059921	-1.5425	0.00042679	0.0073285	Unc5c	unc-5 netrin receptor C [Source:MGI Symbol;Acc:MGI:1095412]
ENSMUSG00000041842	1.7019	0.00042799	0.0073402	Fhdc1	FH2 domain containing 1 [Source:MGI Symbol;Acc:MGI:2684972]
ENSMUSG00000069456	-1.5073	0.00042803	0.0073402	Rdh16	retinol dehydrogenase 16 [Source:MGI Symbol;Acc:MGI:1201375]
ENSMUSG00000105402	-2.2748	0.00043041	0.0073764	Gm3716	predicted gene 3716 [Source:MGI Symbol;Acc:MGI:3781892]
ENSMUSG00000016559	1.0874	0.00043128	0.0073865	H3f3b	H3.3 histone B [Source:MGI Symbol;Acc:MGI:1101768]
ENSMUSG00000117994	-2.6769	0.00043247	0.0074022	Gm5820	predicted gene 5820 [Source:MGI Symbol;Acc:MGI:3646292]
ENSMUSG00000054404	-1.1937	0.00043461	0.007434	Slfn5	schlafen 5 [Source:MGI Symbol;Acc:MGI:1329004]
ENSMUSG00000026778	-1.3442	0.00043607	0.0074514	Prkcq	protein kinase C, theta [Source:MGI Symbol;Acc:MGI:97601]
ENSMUSG00000050370	2.6614	0.00043618	0.0074514	Ch25h	cholesterol 25-hydroxylase [Source:MGI Symbol;Acc:MGI:1333869]
ENSMUSG00000099338	-2.6063	0.00043717	0.0074634	2810030D12Rik	RIKEN cDNA 2810030D12 gene [Source:MGI Symbol;Acc:MGI:1925585]
ENSMUSG00000039063	-1.3666	0.00043911	0.0074917	Echdc3	enoyl Coenzyme A hydratase domain containing 3 [Source:MGI Symbol;Acc:MGI:1915106]
ENSMUSG00000054079	0.9043	0.00044094	0.0075182	Utp18	UTP18 small subunit processome component [Source:MGI Symbol;Acc:MGI:1923402]
ENSMUSG00000112858	-3.1976	0.00044189	0.0075295	Rnf212b	ring finger protein 212B [Source:MGI Symbol;Acc:MGI:5589964]
ENSMUSG00000000340	-1.1684	0.00044338	0.0075501	Dbt	dihydrolipoamide branched chain transacylase E2 [Source:MGI Symbol;Acc:MGI:105386]
ENSMUSG00000024038	-0.926	0.00044403	0.0075524	Ndufv3	NADH:ubiquinone oxidoreductase core subunit V3 [Source:MGI Symbol;Acc:MGI:1890894]
ENSMUSG00000064036	-2.581	0.00044408	0.0075524	Mro	maestro [Source:MGI Symbol;Acc:MGI:2152817]
ENSMUSG00000048368	-3.6048	0.00044478	0.0075596	Omd	osteomodulin [Source:MGI Symbol;Acc:MGI:1350918]
ENSMUSG00000016757	1.1506	0.00044995	0.0076425	Ttll12	tubulin tyrosine ligase-like family, member 12 [Source:MGI Symbol;Acc:MGI:3039573]
ENSMUSG00000037833	1.7615	0.00045048	0.0076468	Sh2d4b	SH2 domain containing 4B [Source:MGI Symbol;Acc:MGI:1925182]
ENSMUSG00000017765	1.1062	0.00045263	0.0076783	Slc12a4	solute carrier family 12, member 4 [Source:MGI Symbol;Acc:MGI:1309465]
ENSMUSG00000002658	0.973	0.00045373	0.007692	Gtf2f1	general transcription factor IIF, polypeptide 1 [Source:MGI Symbol;Acc:MGI:1923848]
ENSMUSG00000103998	-6.4819	0.00045513	0.007711	Gm38025	predicted gene, 38025 [Source:MGI Symbol;Acc:MGI:5611253]
ENSMUSG00000039942	1.4743	0.00045616	0.0077234	Ptger4	prostaglandin E receptor 4 (subtype EP4) [Source:MGI Symbol;Acc:MGI:104311]
ENSMUSG00000032523	-1.9243	0.00045984	0.0077809	Hhatl	hedgehog acyltransferase-like [Source:MGI Symbol;Acc:MGI:1922020]
ENSMUSG00000087613	-1.791	0.00046058	0.0077885	Gm13855	predicted gene 13855 [Source:MGI Symbol;Acc:MGI:3652198]
ENSMUSG00000030616	1.0378	0.00046108	0.0077885	Sytl2	synaptotagmin-like 2 [Source:MGI Symbol;Acc:MGI:1933366]
ENSMUSG00000050666	-1.4195	0.00046117	0.0077885	Vstm4	V-set and transmembrane domain containing 4 [Source:MGI Symbol;Acc:MGI:2444633]
ENSMUSG00000082361	-1.2252	0.00046251	0.0078063	Btc	betacellulin, epidermal growth factor family member [Source:MGI Symbol;Acc:MGI:99439]
ENSMUSG00000028651	0.9814	0.00046433	0.0078321	Ppie	peptidylprolyl isomerase E (cyclophilin E) [Source:MGI Symbol;Acc:MGI:1917118]
ENSMUSG00000103538	-6.5513	0.00046682	0.0078691	Olfr289-ps1	olfactory receptor 289, pseudogene 1 [Source:MGI Symbol;Acc:MGI:3030123]
ENSMUSG00000030287	-0.9286	0.00046789	0.007878	Itpr2	inositol 1,4,5-triphosphate receptor 2 [Source:MGI Symbol;Acc:MGI:99418]
ENSMUSG00000115190	-2.1719	0.00046794	0.007878	Gm49542	predicted gene, 49542 [Source:MGI Symbol;Acc:MGI:6155246]
ENSMUSG00000040569	-1.7087	0.00046879	0.0078873	Slc26a7	solute carrier family 26, member 7 [Source:MGI Symbol;Acc:MGI:2384791]
ENSMUSG00000027397	1.1403	0.00047259	0.0079462	Slc20a1	solute carrier family 20, member 1 [Source:MGI Symbol;Acc:MGI:108392]
ENSMUSG00000000805	-1.6341	0.0004742	0.0079684	Car4	carbonic anhydrase 4 [Source:MGI Symbol;Acc:MGI:1096574]
ENSMUSG00000032834	0.9924	0.00048179	0.0080907	Pwp2	PWP2 periodic tryptophan protein homolog (yeast) [Source:MGI Symbol;Acc:MGI:1341200]
ENSMUSG00000025938	3.8128	0.00048305	0.0080994	Slco5a1	solute carrier organic anion transporter family, member 5A1 [Source:MGI Symbol;Acc:MGI:2443431]
ENSMUSG00000033705	-1.0314	0.00048321	0.0080994	Stard9	START domain containing 9 [Source:MGI Symbol;Acc:MGI:3045258]
ENSMUSG00000029415	1.0754	0.00048289	0.0080994	Sdad1	SDA1 domain containing 1 [Source:MGI Symbol;Acc:MGI:2140779]
ENSMUSG00000030208	1.5228	0.0004847	0.0081039	Emp1	epithelial membrane protein 1 [Source:MGI Symbol;Acc:MGI:107941]
ENSMUSG00000035459	-1.8319	0.0004839	0.0081039	Stab2	stabilin 2 [Source:MGI Symbol;Acc:MGI:2178743]
ENSMUSG00000040441	-1.7025	0.00048468	0.0081039	Slc26a10	solute carrier family 26, member 10 [Source:MGI Symbol;Acc:MGI:2143920]
ENSMUSG00000093550	-3.6112	0.00048421	0.0081039	Higd1c	HIG1 domain family, member 1C [Source:MGI Symbol;Acc:MGI:2685767]
ENSMUSG00000032504	0.8063	0.00048504	0.0081047	Pdcd6ip	programmed cell death 6 interacting protein [Source:MGI Symbol;Acc:MGI:1333753]
ENSMUSG00000011008	-1.6217	0.00048578	0.0081118	Mcoln2	mucolipin 2 [Source:MGI Symbol;Acc:MGI:1915529]
ENSMUSG00000040181	-1.7649	0.00049225	0.0082136	Fmo1	flavin containing monooxygenase 1 [Source:MGI Symbol;Acc:MGI:1310002]
ENSMUSG00000032254	1.3839	0.00049259	0.0082136	Kif23	kinesin family member 23 [Source:MGI Symbol;Acc:MGI:1919069]
ENSMUSG00000040405	4.1511	0.00049279	0.0082136	Havcr1	hepatitis A virus cellular receptor 1 [Source:MGI Symbol;Acc:MGI:2159680]
ENSMUSG00000028381	1.3071	0.0004941	0.0082303	Ugcg	UDP-glucose ceramide glucosyltransferase [Source:MGI Symbol;Acc:MGI:1332243]
ENSMUSG00000036478	1.2141	0.00049505	0.008241	Btg1	BTG anti-proliferation factor 1 [Source:MGI Symbol;Acc:MGI:88215]
ENSMUSG00000019539	-1.2705	0.000497	0.0082683	Rcn3	reticulocalbin 3, EF-hand calcium binding domain [Source:MGI Symbol;Acc:MGI:1277122]
ENSMUSG00000116903	-2.9169	0.00050142	0.0083366	Gm19522	predicted gene, 19522 [Source:MGI Symbol;Acc:MGI:5011707]
ENSMUSG00000040274	1.2956	0.00050949	0.0084656	Cdk6	cyclin-dependent kinase 6 [Source:MGI Symbol;Acc:MGI:1277162]
ENSMUSG00000100627	-3.5152	0.00051051	0.0084771	A830008E24Rik	RIKEN cDNA A830008E24 gene [Source:MGI Symbol;Acc:MGI:3041183]
ENSMUSG00000040945	0.8849	0.00051464	0.0085404	Rcc2	regulator of chromosome condensation 2 [Source:MGI Symbol;Acc:MGI:1919784]
ENSMUSG00000020992	-1.7258	0.00052167	0.0086486	4930512B01Rik	RIKEN cDNA 4930512B01 gene [Source:MGI Symbol;Acc:MGI:1921974]
ENSMUSG00000039007	-0.8602	0.0005218	0.0086486	Cpq	carboxypeptidase Q [Source:MGI Symbol;Acc:MGI:1889205]
ENSMUSG00000026259	-1.1241	0.00052234	0.0086521	Ngef	neuronal guanine nucleotide exchange factor [Source:MGI Symbol;Acc:MGI:1858414]
ENSMUSG00000066072	-1.4934	0.00052338	0.008664	Cyp4a10	cytochrome P450, family 4, subfamily a, polypeptide 10 [Source:MGI Symbol;Acc:MGI:88611]
ENSMUSG00000004562	0.9083	0.00052481	0.0086822	Arhgef40	Rho guanine nucleotide exchange factor (GEF) 40 [Source:MGI Symbol;Acc:MGI:2685515]
ENSMUSG00000030663	0.8185	0.00052675	0.0087035	1110004F10Rik	RIKEN cDNA 1110004F10 gene [Source:MGI Symbol;Acc:MGI:1929274]
ENSMUSG00000075010	-1.7448	0.0005265	0.0087035	AW112010	expressed sequence AW112010 [Source:MGI Symbol;Acc:MGI:2147706]
ENSMUSG00000061882	-1.2744	0.00052774	0.0087129	Ccdc62	coiled-coil domain containing 62 [Source:MGI Symbol;Acc:MGI:2684996]
ENSMUSG00000029291	-0.897	0.00052853	0.0087129	Rufy3	RUN and FYVE domain containing 3 [Source:MGI Symbol;Acc:MGI:106484]
ENSMUSG00000036611	1.588	0.00052887	0.0087129	Eepd1	endonuclease/exonuclease/phosphatase family domain containing 1 [Source:MGI Symbol;Acc:MGI:1914734]
ENSMUSG00000020649	1.4449	0.00052894	0.0087129	Rrm2	ribonucleotide reductase M2 [Source:MGI Symbol;Acc:MGI:98181]
ENSMUSG00000060803	0.9809	0.00052826	0.0087129	Gstp1	glutathione S-transferase, pi 1 [Source:MGI Symbol;Acc:MGI:95865]
ENSMUSG00000029843	-2.3115	0.00053027	0.0087293	Slc13a4	solute carrier family 13 (sodium/sulfate symporters), member 4 [Source:MGI Symbol;Acc:MGI:2442367]
ENSMUSG00000038301	1.1492	0.00053502	0.0088022	Snx10	sorting nexin 10 [Source:MGI Symbol;Acc:MGI:1919232]
ENSMUSG00000032939	0.9268	0.00053909	0.0088637	Nup93	nucleoporin 93 [Source:MGI Symbol;Acc:MGI:1919055]
ENSMUSG00000069833	0.9013	0.0005399	0.0088714	Ahnak	AHNAK nucleoprotein (desmoyokin) [Source:MGI Symbol;Acc:MGI:1316648]
ENSMUSG00000024793	-1.6713	0.00054379	0.008921	Tnfrsf25	tumor necrosis factor receptor superfamily, member 25 [Source:MGI Symbol;Acc:MGI:1934667]
ENSMUSG00000059824	-1.3348	0.00054391	0.008921	Dbp	D site albumin promoter binding protein [Source:MGI Symbol;Acc:MGI:94866]
ENSMUSG00000078453	0.877	0.00054348	0.008921	Abracl	ABRA C-terminal like [Source:MGI Symbol;Acc:MGI:1920362]
ENSMUSG00000071076	1.2215	0.00054476	0.0089294	Jund	jun D proto-oncogene [Source:MGI Symbol;Acc:MGI:96648]
ENSMUSG00000001794	0.7779	0.00054602	0.0089446	Capns1	calpain, small subunit 1 [Source:MGI Symbol;Acc:MGI:88266]
ENSMUSG00000025287	0.9227	0.00055266	0.0090478	Acot9	acyl-CoA thioesterase 9 [Source:MGI Symbol;Acc:MGI:1928939]
ENSMUSG00000039037	-2.3665	0.00055454	0.0090675	St6galnac5	ST6 (alpha-N-acetyl-neuraminyl-2,3-beta-galactosyl-1,3)-N-acetylgalactosaminide alpha-2,6-sialyltransferase 5 [Source:MGI Symbol;Acc:MGI:1349471]
ENSMUSG00000021814	0.9437	0.00055445	0.0090675	Anxa7	annexin A7 [Source:MGI Symbol;Acc:MGI:88031]
ENSMUSG00000015647	0.9171	0.00055502	0.0090697	Lama5	laminin, alpha 5 [Source:MGI Symbol;Acc:MGI:105382]
ENSMUSG00000026180	2.7063	0.00055646	0.0090822	Cxcr2	chemokine (C-X-C motif) receptor 2 [Source:MGI Symbol;Acc:MGI:105303]
ENSMUSG00000039231	1.0425	0.00055637	0.0090822	Suv39h1	suppressor of variegation 3-9 1 [Source:MGI Symbol;Acc:MGI:1099440]
ENSMUSG00000030528	1.409	0.00055794	0.0090952	Blm	Bloom syndrome, RecQ like helicase [Source:MGI Symbol;Acc:MGI:1328362]
ENSMUSG00000091968	-3.0372	0.00055774	0.0090952	Gm17115	predicted gene 17115 [Source:MGI Symbol;Acc:MGI:4937942]
ENSMUSG00000070368	-3.0341	0.00056123	0.0091396	Prok1	prokineticin 1 [Source:MGI Symbol;Acc:MGI:2180370]
ENSMUSG00000013622	-0.8332	0.00056134	0.0091396	Atraid	all-trans retinoic acid induced differentiation factor [Source:MGI Symbol;Acc:MGI:1918918]
ENSMUSG00000000159	0.9402	0.00056291	0.0091594	Igsf5	immunoglobulin superfamily, member 5 [Source:MGI Symbol;Acc:MGI:1919308]
ENSMUSG00000015653	1.0579	0.00056762	0.0092305	Steap2	six transmembrane epithelial antigen of prostate 2 [Source:MGI Symbol;Acc:MGI:1921301]
ENSMUSG00000098234	1.2988	0.00057146	0.0092872	Snhg6	small nucleolar RNA host gene 6 [Source:MGI Symbol;Acc:MGI:1921074]
ENSMUSG00000021703	1.013	0.00057367	0.0093174	Serinc5	serine incorporator 5 [Source:MGI Symbol;Acc:MGI:2444223]
ENSMUSG00000037151	1.2747	0.00057499	0.0093276	Lrrc20	leucine rich repeat containing 20 [Source:MGI Symbol;Acc:MGI:2387182]
ENSMUSG00000021823	0.8649	0.00057475	0.0093276	Vcl	vinculin [Source:MGI Symbol;Acc:MGI:98927]
ENSMUSG00000015839	0.874	0.00058032	0.009402	Nfe2l2	nuclear factor, erythroid derived 2, like 2 [Source:MGI Symbol;Acc:MGI:108420]
ENSMUSG00000019814	0.8932	0.00057993	0.009402	Ltv1	LTV1 ribosome biogenesis factor [Source:MGI Symbol;Acc:MGI:2447810]
ENSMUSG00000024165	0.907	0.00058063	0.009402	Jpt2	Jupiter microtubule associated homolog 2 [Source:MGI Symbol;Acc:MGI:1196260]
ENSMUSG00000108431	-4.0831	0.00058217	0.0094205	Gm42375	predicted gene, 42375 [Source:MGI Symbol;Acc:MGI:5625260]
ENSMUSG00000034681	0.9003	0.00058248	0.0094205	Rnps1	RNA binding protein with serine rich domain 1 [Source:MGI Symbol;Acc:MGI:97960]
ENSMUSG00000051285	-0.8275	0.00058729	0.0094926	Pcmtd1	protein-L-isoaspartate (D-aspartate) O-methyltransferase domain containing 1 [Source:MGI Symbol;Acc:MGI:2441773]
ENSMUSG00000004849	0.864	0.00058766	0.0094928	Ap1s1	adaptor protein complex AP-1, sigma 1 [Source:MGI Symbol;Acc:MGI:1098244]
ENSMUSG00000067367	0.9319	0.00059114	0.0095426	Lyar	Ly1 antibody reactive clone [Source:MGI Symbol;Acc:MGI:107470]
ENSMUSG00000095384	4.9064	0.00059146	0.0095426	1700001F09Rik	RIKEN cDNA 1700001F09 gene [Source:MGI Symbol;Acc:MGI:1919076]
ENSMUSG00000051391	1.0564	0.00059249	0.0095534	Ywhag	tyrosine 3-monooxygenase/tryptophan 5-monooxygenase activation protein, gamma polypeptide [Source:MGI Symbol;Acc:MGI:108109]
ENSMUSG00000032897	-0.9404	0.000594	0.0095702	Nfyc	nuclear transcription factor-Y gamma [Source:MGI Symbol;Acc:MGI:107901]
ENSMUSG00000078921	-1.8056	0.00059424	0.0095702	Tgtp2	T cell specific GTPase 2 [Source:MGI Symbol;Acc:MGI:3710083]
ENSMUSG00000029661	-0.98	0.00060145	0.0096804	Col1a2	collagen, type I, alpha 2 [Source:MGI Symbol;Acc:MGI:88468]
ENSMUSG00000028093	-0.9736	0.00060433	0.0097209	Acp6	acid phosphatase 6, lysophosphatidic [Source:MGI Symbol;Acc:MGI:1931010]
ENSMUSG00000032643	1.5273	0.00060629	0.0097465	Fhl3	four and a half LIM domains 3 [Source:MGI Symbol;Acc:MGI:1341092]
ENSMUSG00000047557	1.2564	0.00060812	0.0097648	Lxn	latexin [Source:MGI Symbol;Acc:MGI:107633]
ENSMUSG00000024844	0.9802	0.00060815	0.0097648	Banf1	BAF nuclear assembly factor 1 [Source:MGI Symbol;Acc:MGI:1346330]
ENSMUSG00000067995	0.979	0.00061342	0.0098375	Gtf2f2	general transcription factor IIF, polypeptide 2 [Source:MGI Symbol;Acc:MGI:1915955]
ENSMUSG00000019437	-0.888	0.00061328	0.0098375	Tlcd1	TLC domain containing 1 [Source:MGI Symbol;Acc:MGI:1915572]
ENSMUSG00000092341	0.8594	0.00061486	0.0098546	Malat1	metastasis associated lung adenocarcinoma transcript 1 (non-coding RNA) [Source:MGI Symbol;Acc:MGI:1919539]
ENSMUSG00000020912	4.2873	0.00061537	0.009857	Krt12	keratin 12 [Source:MGI Symbol;Acc:MGI:96687]
ENSMUSG00000048721	-1.9288	0.0006197	0.0099204	Fndc9	fibronectin type III domain containing 9 [Source:MGI Symbol;Acc:MGI:2443410]
ENSMUSG00000031458	-1.204	0.00062032	0.0099243	Coprs	coordinator of PRMT5, differentiation stimulator [Source:MGI Symbol;Acc:MGI:1913673]
ENSMUSG00000025726	-1.7214	0.00062072	0.0099248	Slc28a1	solute carrier family 28 (sodium-coupled nucleoside transporter), member 1 [Source:MGI Symbol;Acc:MGI:3605073]
ENSMUSG00000022114	1.2498	0.00062213	0.0099415	Spry2	sprouty RTK signaling antagonist 2 [Source:MGI Symbol;Acc:MGI:1345138]
ENSMUSG00000107997	-1.766	0.00062291	0.009948	Gm44243	predicted gene, 44243 [Source:MGI Symbol;Acc:MGI:5690635]
ENSMUSG00000021595	0.8187	0.00062585	0.0099889	Nsun2	NOL1/NOP2/Sun domain family member 2 [Source:MGI Symbol;Acc:MGI:107252]
ENSMUSG00000026839	-1.5652	0.00062726	0.010006	Upp2	uridine phosphorylase 2 [Source:MGI Symbol;Acc:MGI:1923904]
ENSMUSG00000029321	3.4324	0.00062808	0.01001	Slc10a6	solute carrier family 10 (sodium/bile acid cotransporter family), member 6 [Source:MGI Symbol;Acc:MGI:1923000]
ENSMUSG00000062753	1.1803	0.00062832	0.01001	AI413582	expressed sequence AI413582 [Source:MGI Symbol;Acc:MGI:2146839]
ENSMUSG00000031785	0.7728	0.00063712	0.010145	Adgrg1	adhesion G protein-coupled receptor G1 [Source:MGI Symbol;Acc:MGI:1340051]
ENSMUSG00000062421	1.1813	0.00063872	0.010164	Arf2	ADP-ribosylation factor 2 [Source:MGI Symbol;Acc:MGI:99595]
ENSMUSG00000029379	4.4515	0.00064071	0.010187	Cxcl3	chemokine (C-X-C motif) ligand 3 [Source:MGI Symbol;Acc:MGI:3037818]
ENSMUSG00000021958	1.2601	0.00064091	0.010187	Pinx1	PIN2/TERF1 interacting, telomerase inhibitor 1 [Source:MGI Symbol;Acc:MGI:1919650]
ENSMUSG00000023034	2.3318	0.0006424	0.010204	Nr4a1	nuclear receptor subfamily 4, group A, member 1 [Source:MGI Symbol;Acc:MGI:1352454]
ENSMUSG00000033963	-3.0777	0.00064363	0.010218	Fancd2os	Fancd2 opposite strand [Source:MGI Symbol;Acc:MGI:1918229]
ENSMUSG00000099669	-3.7608	0.00064703	0.010266	Gm29012	predicted gene 29012 [Source:MGI Symbol;Acc:MGI:5579718]
ENSMUSG00000075702	-0.9496	0.00065122	0.010326	Selenom	selenoprotein M [Source:MGI Symbol;Acc:MGI:2149786]
ENSMUSG00000008658	-2.4104	0.00065224	0.010336	Rbfox1	RNA binding protein, fox-1 homolog (C. elegans) 1 [Source:MGI Symbol;Acc:MGI:1926224]
ENSMUSG00000003752	1.3867	0.00065285	0.01034	Itpkc	inositol 1,4,5-trisphosphate 3-kinase C [Source:MGI Symbol;Acc:MGI:2442554]
ENSMUSG00000022865	0.8298	0.00065627	0.010388	Cxadr	coxsackie virus and adenovirus receptor [Source:MGI Symbol;Acc:MGI:1201679]
ENSMUSG00000048126	-1.3036	0.00065834	0.010414	Col6a3	collagen, type VI, alpha 3 [Source:MGI Symbol;Acc:MGI:88461]
ENSMUSG00000038168	-1.1804	0.0006607	0.010445	P3h2	prolyl 3-hydroxylase 2 [Source:MGI Symbol;Acc:MGI:2146663]
ENSMUSG00000042729	0.8897	0.000662	0.01046	Wdr74	WD repeat domain 74 [Source:MGI Symbol;Acc:MGI:2147427]
ENSMUSG00000030282	1.001	0.00066354	0.010477	Cmas	cytidine monophospho-N-acetylneuraminic acid synthetase [Source:MGI Symbol;Acc:MGI:1337124]
ENSMUSG00000032402	1.0147	0.00066387	0.010477	Smad3	SMAD family member 3 [Source:MGI Symbol;Acc:MGI:1201674]
ENSMUSG00000020282	0.8244	0.0006658	0.010501	Rhbdf1	rhomboid 5 homolog 1 [Source:MGI Symbol;Acc:MGI:104328]
ENSMUSG00000038525	0.9647	0.00066802	0.01053	Armc10	armadillo repeat containing 10 [Source:MGI Symbol;Acc:MGI:1914461]
ENSMUSG00000018848	0.827	0.00066955	0.010545	Rars	arginyl-tRNA synthetase [Source:MGI Symbol;Acc:MGI:1914297]
ENSMUSG00000022895	0.8342	0.00066974	0.010545	Ets2	E26 avian leukemia oncogene 2, 3' domain [Source:MGI Symbol;Acc:MGI:95456]
ENSMUSG00000007050	1.0077	0.00067211	0.010576	Lsm2	LSM2 homolog, U6 small nuclear RNA and mRNA degradation associated [Source:MGI Symbol;Acc:MGI:90676]
ENSMUSG00000016763	-2.9367	0.00067522	0.010618	Scube1	signal peptide, CUB domain, EGF-like 1 [Source:MGI Symbol;Acc:MGI:1890616]
ENSMUSG00000028766	-1.1557	0.00067659	0.010634	Alpl	alkaline phosphatase, liver/bone/kidney [Source:MGI Symbol;Acc:MGI:87983]
ENSMUSG00000004843	0.7911	0.0006778	0.010646	Chmp2b	charged multivesicular body protein 2B [Source:MGI Symbol;Acc:MGI:1916192]
ENSMUSG00000000561	0.8775	0.00067829	0.010648	Wdr77	WD repeat domain 77 [Source:MGI Symbol;Acc:MGI:1917715]
ENSMUSG00000041313	1.0418	0.00067885	0.01065	Slc7a1	solute carrier family 7 (cationic amino acid transporter, y+ system), member 1 [Source:MGI Symbol;Acc:MGI:88117]
ENSMUSG00000020941	1.0496	0.00068089	0.01067	Map3k14	mitogen-activated protein kinase kinase kinase 14 [Source:MGI Symbol;Acc:MGI:1858204]
ENSMUSG00000001542	1.0057	0.00068062	0.01067	Ell2	elongation factor for RNA polymerase II 2 [Source:MGI Symbol;Acc:MGI:2183438]
ENSMUSG00000033684	1.4171	0.00068243	0.010687	Qsox1	quiescin Q6 sulfhydryl oxidase 1 [Source:MGI Symbol;Acc:MGI:1330818]
ENSMUSG00000025488	-5.7193	0.0006832	0.010687	Cox8b	cytochrome c oxidase subunit 8B [Source:MGI Symbol;Acc:MGI:105958]
ENSMUSG00000117485	-2.1166	0.00068318	0.010687	Gm19696	predicted gene, 19696 [Source:MGI Symbol;Acc:MGI:5011881]
ENSMUSG00000086245	-1.3505	0.00068504	0.01071	Gm16170	predicted gene 16170 [Source:MGI Symbol;Acc:MGI:3805548]
ENSMUSG00000018740	-1.3203	0.00068554	0.010711	Slc25a35	solute carrier family 25, member 35 [Source:MGI Symbol;Acc:MGI:1919248]
ENSMUSG00000036298	-1.5902	0.00068705	0.010729	Slc2a13	solute carrier family 2 (facilitated glucose transporter), member 13 [Source:MGI Symbol;Acc:MGI:2146030]
ENSMUSG00000027452	-0.8232	0.00069493	0.010845	Acss1	acyl-CoA synthetase short-chain family member 1 [Source:MGI Symbol;Acc:MGI:1915988]
ENSMUSG00000000489	1.0899	0.00069559	0.010849	Pdgfb	platelet derived growth factor, B polypeptide [Source:MGI Symbol;Acc:MGI:97528]
ENSMUSG00000112165	-4.6447	0.00069692	0.010864	Gm48851	predicted gene, 48851 [Source:MGI Symbol;Acc:MGI:6098588]
ENSMUSG00000025558	-0.7808	0.00069994	0.010904	Dock9	dedicator of cytokinesis 9 [Source:MGI Symbol;Acc:MGI:106321]
ENSMUSG00000016487	1.0276	0.00070404	0.010962	Ppfibp1	PTPRF interacting protein, binding protein 1 (liprin beta 1) [Source:MGI Symbol;Acc:MGI:1914783]
ENSMUSG00000087445	2.1449	0.00070592	0.010985	Gm14286	predicted gene 14286 [Source:MGI Symbol;Acc:MGI:3650190]
ENSMUSG00000035212	0.9	0.00070719	0.010998	Leprot	leptin receptor overlapping transcript [Source:MGI Symbol;Acc:MGI:2687005]
ENSMUSG00000038860	1.8441	0.00071823	0.011154	Garnl3	GTPase activating RANGAP domain-like 3 [Source:MGI Symbol;Acc:MGI:2139309]
ENSMUSG00000003500	1.2111	0.00071845	0.011154	Impdh1	inosine monophosphate dehydrogenase 1 [Source:MGI Symbol;Acc:MGI:96567]
ENSMUSG00000035152	0.7759	0.00071841	0.011154	Ap2b1	adaptor-related protein complex 2, beta 1 subunit [Source:MGI Symbol;Acc:MGI:1919020]
ENSMUSG00000048078	-2.0027	0.00072216	0.011205	Tenm4	teneurin transmembrane protein 4 [Source:MGI Symbol;Acc:MGI:2447063]
ENSMUSG00000032064	-1.0621	0.00072268	0.011206	Dixdc1	DIX domain containing 1 [Source:MGI Symbol;Acc:MGI:2679721]
ENSMUSG00000083614	-3.7428	0.00072678	0.011257	Gm12795	predicted gene 12795 [Source:MGI Symbol;Acc:MGI:3649205]
ENSMUSG00000040688	0.8716	0.00072664	0.011257	Tbl3	transducin (beta)-like 3 [Source:MGI Symbol;Acc:MGI:2384863]
ENSMUSG00000086782	-1.2577	0.00073082	0.011306	E130102H24Rik	RIKEN cDNA E130102H24 gene [Source:MGI Symbol;Acc:MGI:1925116]
ENSMUSG00000067931	1.3581	0.0007307	0.011306	Zfp948	zinc finger protein 948 [Source:MGI Symbol;Acc:MGI:3040683]
ENSMUSG00000005968	0.8827	0.00073787	0.011409	Tuft1	tuftelin 1 [Source:MGI Symbol;Acc:MGI:109572]
ENSMUSG00000026914	0.8055	0.00074415	0.011489	Psmd14	proteasome (prosome, macropain) 26S subunit, non-ATPase, 14 [Source:MGI Symbol;Acc:MGI:1913284]
ENSMUSG00000032527	-0.8681	0.00074436	0.011489	Pccb	propionyl Coenzyme A carboxylase, beta polypeptide [Source:MGI Symbol;Acc:MGI:1914154]
ENSMUSG00000013584	1.3148	0.0007437	0.011489	Aldh1a2	aldehyde dehydrogenase family 1, subfamily A2 [Source:MGI Symbol;Acc:MGI:107928]
ENSMUSG00000097063	-1.2669	0.0007452	0.011496	Pantr2	POU domain, class 3, transcription factor 3 adjacent noncoding transcript 2 [Source:MGI Symbol;Acc:MGI:1913870]
ENSMUSG00000029167	-1.0799	0.0007465	0.011509	Ppargc1a	peroxisome proliferative activated receptor, gamma, coactivator 1 alpha [Source:MGI Symbol;Acc:MGI:1342774]
ENSMUSG00000055322	-0.8014	0.00074936	0.011541	Tns1	tensin 1 [Source:MGI Symbol;Acc:MGI:104552]
ENSMUSG00000046840	-2.2362	0.00074945	0.011541	Hnf4aos	hepatic nuclear factor 4 alpha, opposite strand [Source:MGI Symbol;Acc:MGI:1915564]
ENSMUSG00000038175	-0.9244	0.00075325	0.011593	Mylip	myosin regulatory light chain interacting protein [Source:MGI Symbol;Acc:MGI:2388271]
ENSMUSG00000001666	-1.0625	0.00075715	0.011646	Ddt	D-dopachrome tautomerase [Source:MGI Symbol;Acc:MGI:1298381]
ENSMUSG00000031303	-1.5371	0.0007608	0.011696	Map3k15	mitogen-activated protein kinase kinase kinase 15 [Source:MGI Symbol;Acc:MGI:2448588]
ENSMUSG00000084174	-6.4245	0.0007617	0.011703	Sycn	syncollin [Source:MGI Symbol;Acc:MGI:1915666]
ENSMUSG00000028541	1.5463	0.00076226	0.011705	B4galt2	UDP-Gal:betaGlcNAc beta 1,4- galactosyltransferase, polypeptide 2 [Source:MGI Symbol;Acc:MGI:1858493]
ENSMUSG00000029007	-0.899	0.00076281	0.011706	Agtrap	angiotensin II, type I receptor-associated protein [Source:MGI Symbol;Acc:MGI:1339977]
ENSMUSG00000023988	1.0005	0.00076334	0.011708	Bysl	bystin-like [Source:MGI Symbol;Acc:MGI:1858419]
ENSMUSG00000100005	-1.2452	0.00076488	0.011725	B130024G19Rik	RIKEN cDNA B130024G19 gene [Source:MGI Symbol;Acc:MGI:3604353]
ENSMUSG00000033373	1.0053	0.00076733	0.011755	Fntb	farnesyltransferase, CAAX box, beta [Source:MGI Symbol;Acc:MGI:1861305]
ENSMUSG00000074506	-1.5775	0.00076977	0.011786	Gm10705	predicted gene 10705 [Source:MGI Symbol;Acc:MGI:3708678]
ENSMUSG00000003541	1.5475	0.00077021	0.011786	Ier3	immediate early response 3 [Source:MGI Symbol;Acc:MGI:104814]
ENSMUSG00000020638	-1.0357	0.00077253	0.011815	Cmpk2	cytidine monophosphate (UMP-CMP) kinase 2, mitochondrial [Source:MGI Symbol;Acc:MGI:99830]
ENSMUSG00000032698	-1.1122	0.00077413	0.011826	Lmo2	LIM domain only 2 [Source:MGI Symbol;Acc:MGI:102811]
ENSMUSG00000022763	-1.9522	0.00077406	0.011826	Aifm3	apoptosis-inducing factor, mitochondrion-associated 3 [Source:MGI Symbol;Acc:MGI:1919418]
ENSMUSG00000039234	0.9587	0.00077551	0.01184	Sec24d	Sec24 related gene family, member D (S. cerevisiae) [Source:MGI Symbol;Acc:MGI:1916858]
ENSMUSG00000018900	-1.0073	0.00077652	0.011849	Slc22a5	solute carrier family 22 (organic cation transporter), member 5 [Source:MGI Symbol;Acc:MGI:1329012]
ENSMUSG00000024957	-2.1381	0.00077785	0.011862	Kcnk4	potassium channel, subfamily K, member 4 [Source:MGI Symbol;Acc:MGI:1298234]
ENSMUSG00000053040	-1.064	0.00078033	0.011893	Aph1c	aph1 homolog C, gamma secretase subunit [Source:MGI Symbol;Acc:MGI:1915568]
ENSMUSG00000030074	1.7852	0.00078133	0.011902	Gxylt2	glucoside xylosyltransferase 2 [Source:MGI Symbol;Acc:MGI:2682940]
ENSMUSG00000017723	0.7712	0.00078629	0.01197	Wfdc2	WAP four-disulfide core domain 2 [Source:MGI Symbol;Acc:MGI:1914951]
ENSMUSG00000024887	-0.9944	0.00078862	0.011999	Asah2	N-acylsphingosine amidohydrolase 2 [Source:MGI Symbol;Acc:MGI:1859310]
ENSMUSG00000079225	1.0517	0.0007892	0.012001	Gm9531	predicted gene 9531 [Source:MGI Symbol;Acc:MGI:3779940]
ENSMUSG00000030064	0.8056	0.0007898	0.012003	Frmd4b	FERM domain containing 4B [Source:MGI Symbol;Acc:MGI:2141794]
ENSMUSG00000039632	-2.2542	0.0007927	0.012041	Odad3	outer dynein arm docking complex subunit 3 [Source:MGI Symbol;Acc:MGI:1924859]
ENSMUSG00000031955	0.9041	0.00079653	0.012092	Bcar1	breast cancer anti-estrogen resistance 1 [Source:MGI Symbol;Acc:MGI:108091]
ENSMUSG00000001435	0.8738	0.00079814	0.012109	Col18a1	collagen, type XVIII, alpha 1 [Source:MGI Symbol;Acc:MGI:88451]
ENSMUSG00000115483	1.8225	0.00079968	0.012126	Gm9732	predicted gene 9732 [Source:MGI Symbol;Acc:MGI:3796514]
ENSMUSG00000087305	-1.8611	0.00080154	0.012147	A430035B10Rik	RIKEN cDNA A430035B10 gene [Source:MGI Symbol;Acc:MGI:2443789]
ENSMUSG00000022003	1.044	0.0008046	0.012187	Slc25a30	solute carrier family 25, member 30 [Source:MGI Symbol;Acc:MGI:1914804]
ENSMUSG00000027342	0.8007	0.00080511	0.012188	Pcna	proliferating cell nuclear antigen [Source:MGI Symbol;Acc:MGI:97503]
ENSMUSG00000028796	1.0249	0.00080621	0.012197	Phc2	polyhomeotic 2 [Source:MGI Symbol;Acc:MGI:1860454]
ENSMUSG00000066278	1.1002	0.00080861	0.01222	Vps37b	vacuolar protein sorting 37B [Source:MGI Symbol;Acc:MGI:1916724]
ENSMUSG00000091742	-3.7915	0.00080844	0.01222	Gm5093	predicted gene 5093 [Source:MGI Symbol;Acc:MGI:3644404]
ENSMUSG00000029328	1.0755	0.00080994	0.012233	Hnrnpdl	heterogeneous nuclear ribonucleoprotein D-like [Source:MGI Symbol;Acc:MGI:1355299]
ENSMUSG00000034570	-1.3517	0.00081152	0.01225	Inpp5j	inositol polyphosphate 5-phosphatase J [Source:MGI Symbol;Acc:MGI:2158663]
ENSMUSG00000043168	-1.5571	0.00081207	0.012251	4930426D05Rik	RIKEN cDNA 4930426D05 gene [Source:MGI Symbol;Acc:MGI:1921894]
ENSMUSG00000007097	-1.7675	0.00081256	0.012252	Atp1a2	ATPase, Na+/K+ transporting, alpha 2 polypeptide [Source:MGI Symbol;Acc:MGI:88106]
ENSMUSG00000090222	-1.5277	0.00081464	0.012276	Ifi203-ps	interferon activated gene 203, pseudogene [Source:MGI Symbol;Acc:MGI:3840117]
ENSMUSG00000045411	1.1702	0.00081963	0.012344	2410002F23Rik	RIKEN cDNA 2410002F23 gene [Source:MGI Symbol;Acc:MGI:1914226]
ENSMUSG00000069763	-2.9949	0.00082022	0.012346	Tmem100	transmembrane protein 100 [Source:MGI Symbol;Acc:MGI:1915138]
ENSMUSG00000055865	2.4867	0.00082311	0.012383	Tafa3	TAFA chemokine like family member 3 [Source:MGI Symbol;Acc:MGI:3046463]
ENSMUSG00000105960	-2.4801	0.00082596	0.012419	6330410L21Rik	RIKEN cDNA 6330410L21 gene [Source:MGI Symbol;Acc:MGI:2441710]
ENSMUSG00000110781	-3.5051	0.00082777	0.012439	Gm31992	predicted gene, 31992 [Source:MGI Symbol;Acc:MGI:5591151]
ENSMUSG00000036570	-1.7224	0.00082903	0.012451	Fxyd1	FXYD domain-containing ion transport regulator 1 [Source:MGI Symbol;Acc:MGI:1889273]
ENSMUSG00000038605	1.0854	0.00083019	0.012461	Samd10	sterile alpha motif domain containing 10 [Source:MGI Symbol;Acc:MGI:2443872]
ENSMUSG00000035936	-1.0402	0.0008316	0.012475	Aldh5a1	aldhehyde dehydrogenase family 5, subfamily A1 [Source:MGI Symbol;Acc:MGI:2441982]
ENSMUSG00000026343	1.4547	0.00083249	0.012482	Gpr39	G protein-coupled receptor 39 [Source:MGI Symbol;Acc:MGI:1918361]
ENSMUSG00000026049	1.1723	0.00083632	0.012519	Tex30	testis expressed 30 [Source:MGI Symbol;Acc:MGI:1922873]
ENSMUSG00000057967	2.056	0.0008364	0.012519	Fgf18	fibroblast growth factor 18 [Source:MGI Symbol;Acc:MGI:1277980]
ENSMUSG00000043789	-1.8249	0.00083608	0.012519	Vwce	von Willebrand factor C and EGF domains [Source:MGI Symbol;Acc:MGI:1919018]
ENSMUSG00000026205	-1.7981	0.00084716	0.012666	Slc23a3	solute carrier family 23 (nucleobase transporters), member 3 [Source:MGI Symbol;Acc:MGI:104516]
ENSMUSG00000034449	-0.943	0.00084699	0.012666	Dhrs11	dehydrogenase/reductase (SDR family) member 11 [Source:MGI Symbol;Acc:MGI:2652816]
ENSMUSG00000057322	0.7991	0.00084951	0.012694	Rpl38	ribosomal protein L38 [Source:MGI Symbol;Acc:MGI:1914921]
ENSMUSG00000029735	-1.1376	0.00085048	0.012702	Tpk1	thiamine pyrophosphokinase [Source:MGI Symbol;Acc:MGI:1352500]
ENSMUSG00000029919	1.7883	0.00085179	0.012714	Hpgds	hematopoietic prostaglandin D synthase [Source:MGI Symbol;Acc:MGI:1859384]
ENSMUSG00000041762	-1.4789	0.0008562	0.012766	Gpr155	G protein-coupled receptor 155 [Source:MGI Symbol;Acc:MGI:1915776]
ENSMUSG00000031403	0.901	0.00085607	0.012766	Dkc1	dyskeratosis congenita 1, dyskerin [Source:MGI Symbol;Acc:MGI:1861727]
ENSMUSG00000059070	0.7619	0.00085788	0.012779	Rpl18	ribosomal protein L18 [Source:MGI Symbol;Acc:MGI:98003]
ENSMUSG00000021069	-0.959	0.00085807	0.012779	Pygl	liver glycogen phosphorylase [Source:MGI Symbol;Acc:MGI:97829]
ENSMUSG00000091021	2.0313	0.00086347	0.012852	Gm17300	predicted gene, 17300 [Source:MGI Symbol;Acc:MGI:4936934]
ENSMUSG00000000740	0.7594	0.00086564	0.012878	Rpl13	ribosomal protein L13 [Source:MGI Symbol;Acc:MGI:105922]
ENSMUSG00000026271	2.2835	0.00087006	0.012929	Gpr35	G protein-coupled receptor 35 [Source:MGI Symbol;Acc:MGI:1929509]
ENSMUSG00000028729	0.7985	0.00086959	0.012929	Ebna1bp2	EBNA1 binding protein 2 [Source:MGI Symbol;Acc:MGI:1916322]
ENSMUSG00000051278	1.2987	0.00087659	0.013019	Zgrf1	zinc finger, GRF-type containing 1 [Source:MGI Symbol;Acc:MGI:1918893]
ENSMUSG00000027706	-0.8358	0.00087997	0.013062	Sec62	SEC62 homolog (S. cerevisiae) [Source:MGI Symbol;Acc:MGI:1916526]
ENSMUSG00000053716	0.9548	0.0008839	0.013109	Dusp7	dual specificity phosphatase 7 [Source:MGI Symbol;Acc:MGI:2387100]
ENSMUSG00000023991	0.9921	0.00088412	0.013109	Foxp4	forkhead box P4 [Source:MGI Symbol;Acc:MGI:1921373]
ENSMUSG00000068263	-3.8788	0.00088519	0.013117	Efcc1	EF hand and coiled-coil domain containing 1 [Source:MGI Symbol;Acc:MGI:3611451]
ENSMUSG00000084911	-1.4152	0.00088772	0.013148	Gm16185	predicted gene 16185 [Source:MGI Symbol;Acc:MGI:3802169]
ENSMUSG00000054027	1.0924	0.00088988	0.013172	Nt5dc3	5'-nucleotidase domain containing 3 [Source:MGI Symbol;Acc:MGI:3513266]
ENSMUSG00000068686	-1.5902	0.00089356	0.013219	Cd59b	CD59b antigen [Source:MGI Symbol;Acc:MGI:1888996]
ENSMUSG00000054675	-1.0767	0.00090281	0.013349	Tmem119	transmembrane protein 119 [Source:MGI Symbol;Acc:MGI:2385228]
ENSMUSG00000059027	-1.6183	0.00090944	0.013439	9630013D21Rik	RIKEN cDNA 9630013D21 gene [Source:MGI Symbol;Acc:MGI:2442649]
ENSMUSG00000030549	-1.7648	0.00091016	0.013439	Rhcg	Rhesus blood group-associated C glycoprotein [Source:MGI Symbol;Acc:MGI:1888517]
ENSMUSG00000002908	-2.1889	0.00091041	0.013439	Kcnn1	potassium intermediate/small conductance calcium-activated channel, subfamily N, member 1 [Source:MGI Symbol;Acc:MGI:1933993]
ENSMUSG00000029580	0.7992	0.00091127	0.013444	Actb	actin, beta [Source:MGI Symbol;Acc:MGI:87904]
ENSMUSG00000045790	1.2972	0.0009149	0.01349	Ccdc149	coiled-coil domain containing 149 [Source:MGI Symbol;Acc:MGI:2685293]
ENSMUSG00000024180	-1.2388	0.00091558	0.013493	Pgap6	post-glycosylphosphatidylinositol attachment to proteins 6 [Source:MGI Symbol;Acc:MGI:1926283]
ENSMUSG00000055312	-1.8054	0.00092157	0.013566	Them7	thioesterase superfamily member 7 [Source:MGI Symbol;Acc:MGI:1921338]
ENSMUSG00000094910	-1.6224	0.00092158	0.013566	D430019H16Rik	RIKEN cDNA D430019H16 gene [Source:MGI Symbol;Acc:MGI:2443127]
ENSMUSG00000005846	0.8237	0.00092281	0.013577	Rsl1d1	ribosomal L1 domain containing 1 [Source:MGI Symbol;Acc:MGI:1913659]
ENSMUSG00000081143	-3.1076	0.00093411	0.013716	Gm15823	predicted gene 15823 [Source:MGI Symbol;Acc:MGI:3801858]
ENSMUSG00000072647	-1.3164	0.00093417	0.013716	Adam1a	a disintegrin and metallopeptidase domain 1a [Source:MGI Symbol;Acc:MGI:2429504]
ENSMUSG00000063428	-1.4123	0.0009343	0.013716	Ddo	D-aspartate oxidase [Source:MGI Symbol;Acc:MGI:1925528]
ENSMUSG00000025089	-2.0078	0.00093394	0.013716	Gfra1	glial cell line derived neurotrophic factor family receptor alpha 1 [Source:MGI Symbol;Acc:MGI:1100842]
ENSMUSG00000031994	-2.0702	0.00093525	0.013722	Adamts8	a disintegrin-like and metallopeptidase (reprolysin type) with thrombospondin type 1 motif, 8 [Source:MGI Symbol;Acc:MGI:1353468]
ENSMUSG00000079641	0.8074	0.00094194	0.013813	Rpl39	ribosomal protein L39 [Source:MGI Symbol;Acc:MGI:1914498]
ENSMUSG00000072568	0.8456	0.00094811	0.013896	Lratd2	LRAT domain containing 1 [Source:MGI Symbol;Acc:MGI:3026924]
ENSMUSG00000006585	1.5827	0.00095435	0.013979	Cdt1	chromatin licensing and DNA replication factor 1 [Source:MGI Symbol;Acc:MGI:1914427]
ENSMUSG00000025869	0.8346	0.00096264	0.014087	Nop16	NOP16 nucleolar protein [Source:MGI Symbol;Acc:MGI:107862]
ENSMUSG00000035472	-1.6029	0.00096278	0.014087	Slc25a21	solute carrier family 25 (mitochondrial oxodicarboxylate carrier), member 21 [Source:MGI Symbol;Acc:MGI:2445059]
ENSMUSG00000097715	-1.0983	0.0009653	0.014117	Gpr137b-ps	G protein-coupled receptor 137B, pseudogene [Source:MGI Symbol;Acc:MGI:3710533]
ENSMUSG00000036273	-1.4386	0.00096733	0.014139	Lrrk2	leucine-rich repeat kinase 2 [Source:MGI Symbol;Acc:MGI:1913975]
ENSMUSG00000052676	-1.2574	0.00096961	0.014164	Zmat1	zinc finger, matrin type 1 [Source:MGI Symbol;Acc:MGI:2442284]
ENSMUSG00000091955	1.5528	0.00098004	0.014309	Gm9844	predicted pseudogene 9844 [Source:MGI Symbol;Acc:MGI:3704288]
ENSMUSG00000114822	6.2967	0.00098124	0.014318	Gm4813	predicted gene 4813 [Source:MGI Symbol;Acc:MGI:3648783]
ENSMUSG00000052212	6.6454	0.00098328	0.014336	Cd177	CD177 antigen [Source:MGI Symbol;Acc:MGI:1916141]
ENSMUSG00000020623	-1.3106	0.00098351	0.014336	Map2k6	mitogen-activated protein kinase kinase 6 [Source:MGI Symbol;Acc:MGI:1346870]
ENSMUSG00000034159	-1.5825	0.00099002	0.014423	Mab21l4	mab-21-like 4 [Source:MGI Symbol;Acc:MGI:1919124]
ENSMUSG00000031422	0.9635	0.0009918	0.014441	Morf4l2	mortality factor 4 like 2 [Source:MGI Symbol;Acc:MGI:1927167]
ENSMUSG00000085860	-3.1137	0.00099509	0.014481	2410003L11Rik	RIKEN cDNA 2410003L11 gene [Source:MGI Symbol;Acc:MGI:1916979]
ENSMUSG00000030814	0.8833	0.0010011	0.01456	Bcl7c	B cell CLL/lymphoma 7C [Source:MGI Symbol;Acc:MGI:1332237]
ENSMUSG00000028456	0.8621	0.001006	0.014624	Unc13b	unc-13 homolog B [Source:MGI Symbol;Acc:MGI:1342278]
ENSMUSG00000020641	-1.1332	0.0010119	0.014701	Rsad2	radical S-adenosyl methionine domain containing 2 [Source:MGI Symbol;Acc:MGI:1929628]
ENSMUSG00000028088	-1.4498	0.0010183	0.014786	Fmo5	flavin containing monooxygenase 5 [Source:MGI Symbol;Acc:MGI:1310004]
ENSMUSG00000033722	-0.8816	0.0010235	0.014854	BC034090	cDNA sequence BC034090 [Source:MGI Symbol;Acc:MGI:2672904]
ENSMUSG00000025995	0.8525	0.0010288	0.014906	Wdr75	WD repeat domain 75 [Source:MGI Symbol;Acc:MGI:1920924]
ENSMUSG00000022234	0.767	0.0010288	0.014906	Cct5	chaperonin containing Tcp1, subunit 5 (epsilon) [Source:MGI Symbol;Acc:MGI:107185]
ENSMUSG00000023908	1.4021	0.0010285	0.014906	Pkmyt1	protein kinase, membrane associated tyrosine/threonine 1 [Source:MGI Symbol;Acc:MGI:2137630]
ENSMUSG00000061535	-1.4197	0.001033	0.014959	C1qtnf7	C1q and tumor necrosis factor related protein 7 [Source:MGI Symbol;Acc:MGI:1925911]
ENSMUSG00000038467	0.857	0.0010442	0.015113	Chmp4b	charged multivesicular body protein 4B [Source:MGI Symbol;Acc:MGI:1922858]
ENSMUSG00000038267	-0.8934	0.0010478	0.015157	Slc22a23	solute carrier family 22, member 23 [Source:MGI Symbol;Acc:MGI:1920352]
ENSMUSG00000031849	-2.9072	0.0010558	0.015265	Comp	cartilage oligomeric matrix protein [Source:MGI Symbol;Acc:MGI:88469]
ENSMUSG00000085615	-1.3843	0.0010568	0.01527	A330035P11Rik	RIKEN cDNA A330035P11 gene [Source:MGI Symbol;Acc:MGI:2442610]
ENSMUSG00000026037	0.8761	0.0010576	0.015274	Orc2	origin recognition complex, subunit 2 [Source:MGI Symbol;Acc:MGI:1328306]
ENSMUSG00000055676	-2.0644	0.0010596	0.015294	Gm5069	predicted pseudogene 5069 [Source:MGI Symbol;Acc:MGI:3644516]
ENSMUSG00000059866	1.1594	0.0010618	0.01531	Tnip2	TNFAIP3 interacting protein 2 [Source:MGI Symbol;Acc:MGI:2386643]
ENSMUSG00000019989	-1.709	0.0010614	0.01531	Enpp3	ectonucleotide pyrophosphatase/phosphodiesterase 3 [Source:MGI Symbol;Acc:MGI:2143702]
ENSMUSG00000063652	1.3341	0.0010642	0.015337	Slc22a21	solute carrier family 22 (organic cation transporter), member 21 [Source:MGI Symbol;Acc:MGI:1929481]
ENSMUSG00000022136	-0.9057	0.0010697	0.015407	Dnajc3	DnaJ heat shock protein family (Hsp40) member C3 [Source:MGI Symbol;Acc:MGI:107373]
ENSMUSG00000064225	-1.294	0.0010705	0.01541	Paqr9	progestin and adipoQ receptor family member IX [Source:MGI Symbol;Acc:MGI:1922802]
ENSMUSG00000028565	-1.0545	0.0010726	0.015433	Nfia	nuclear factor I/A [Source:MGI Symbol;Acc:MGI:108056]
ENSMUSG00000031570	0.878	0.0010741	0.015446	Plpp5	phospholipid phosphatase 5 [Source:MGI Symbol;Acc:MGI:1919160]
ENSMUSG00000020300	-0.7602	0.0010747	0.015447	Cpeb4	cytoplasmic polyadenylation element binding protein 4 [Source:MGI Symbol;Acc:MGI:1914829]
ENSMUSG00000089762	1.1218	0.0010754	0.015447	Ier5l	immediate early response 5-like [Source:MGI Symbol;Acc:MGI:1919750]
ENSMUSG00000017999	0.8498	0.0010784	0.015482	Ddx27	DEAD box helicase 27 [Source:MGI Symbol;Acc:MGI:2385884]
ENSMUSG00000028577	0.7804	0.0010797	0.015493	Plaa	phospholipase A2, activating protein [Source:MGI Symbol;Acc:MGI:104810]
ENSMUSG00000020580	1.0078	0.0010806	0.015497	Rock2	Rho-associated coiled-coil containing protein kinase 2 [Source:MGI Symbol;Acc:MGI:107926]
ENSMUSG00000036693	0.9312	0.001083	0.015524	Nop14	NOP14 nucleolar protein [Source:MGI Symbol;Acc:MGI:1922666]
ENSMUSG00000109511	0.8699	0.0010862	0.015558	Nup62	nucleoporin 62 [Source:MGI Symbol;Acc:MGI:1351500]
ENSMUSG00000054871	1.6737	0.0010866	0.015558	Tmem158	transmembrane protein 158 [Source:MGI Symbol;Acc:MGI:1919559]
ENSMUSG00000054400	1.2204	0.0010878	0.015567	Cklf	chemokine-like factor [Source:MGI Symbol;Acc:MGI:1922708]
ENSMUSG00000045954	-0.8378	0.0010884	0.015568	Cavin2	caveolae associated 2 [Source:MGI Symbol;Acc:MGI:99513]
ENSMUSG00000034616	0.899	0.0010918	0.015607	Ssh3	slingshot protein phosphatase 3 [Source:MGI Symbol;Acc:MGI:2683546]
ENSMUSG00000023964	1.9125	0.001102	0.015745	Calcr	calcitonin receptor [Source:MGI Symbol;Acc:MGI:101950]
ENSMUSG00000015850	1.5188	0.0011062	0.015788	Adamtsl4	ADAMTS-like 4 [Source:MGI Symbol;Acc:MGI:2389008]
ENSMUSG00000008668	0.7272	0.0011058	0.015788	Rps18	ribosomal protein S18 [Source:MGI Symbol;Acc:MGI:98146]
ENSMUSG00000028841	1.0486	0.0011091	0.015821	Cnksr1	connector enhancer of kinase suppressor of Ras 1 [Source:MGI Symbol;Acc:MGI:2670958]
ENSMUSG00000020048	-0.89	0.0011114	0.015845	Hsp90b1	heat shock protein 90, beta (Grp94), member 1 [Source:MGI Symbol;Acc:MGI:98817]
ENSMUSG00000032246	-1.1653	0.0011122	0.015848	Calml4	calmodulin-like 4 [Source:MGI Symbol;Acc:MGI:1922850]
ENSMUSG00000067786	2.0944	0.0011137	0.015861	Nnat	neuronatin [Source:MGI Symbol;Acc:MGI:104716]
ENSMUSG00000030654	-0.9933	0.0011163	0.015889	Arl6ip1	ADP-ribosylation factor-like 6 interacting protein 1 [Source:MGI Symbol;Acc:MGI:1858943]
ENSMUSG00000074469	-4.1809	0.001118	0.015897	Gm15348	predicted gene 15348 [Source:MGI Symbol;Acc:MGI:3642533]
ENSMUSG00000055022	-2.1523	0.001118	0.015897	Cntn1	contactin 1 [Source:MGI Symbol;Acc:MGI:105980]
ENSMUSG00000034810	-1.7847	0.0011229	0.015959	Scn7a	sodium channel, voltage-gated, type VII, alpha [Source:MGI Symbol;Acc:MGI:102965]
ENSMUSG00000104520	-2.9434	0.0011249	0.015978	Gm37336	predicted gene, 37336 [Source:MGI Symbol;Acc:MGI:5610564]
ENSMUSG00000006699	0.7538	0.0011413	0.016203	Cdc42	cell division cycle 42 [Source:MGI Symbol;Acc:MGI:106211]
ENSMUSG00000032579	-1.0712	0.0011471	0.016277	Hemk1	HemK methyltransferase family member 1 [Source:MGI Symbol;Acc:MGI:1916786]
ENSMUSG00000057315	-1.1383	0.0011496	0.016303	Arhgap24	Rho GTPase activating protein 24 [Source:MGI Symbol;Acc:MGI:1922647]
ENSMUSG00000064210	0.7751	0.001157	0.016399	Ano6	anoctamin 6 [Source:MGI Symbol;Acc:MGI:2145890]
ENSMUSG00000051223	0.7421	0.0011623	0.016465	Bzw1	basic leucine zipper and W2 domains 1 [Source:MGI Symbol;Acc:MGI:1914132]
ENSMUSG00000028246	2.9024	0.0011669	0.016522	Faxc	failed axon connections homolog [Source:MGI Symbol;Acc:MGI:1923382]
ENSMUSG00000026014	0.8007	0.0011687	0.016538	Raph1	Ras association (RalGDS/AF-6) and pleckstrin homology domains 1 [Source:MGI Symbol;Acc:MGI:1924550]
ENSMUSG00000058799	0.7348	0.0011708	0.01656	Nap1l1	nucleosome assembly protein 1-like 1 [Source:MGI Symbol;Acc:MGI:1855693]
ENSMUSG00000042265	2.7456	0.0011716	0.016563	Trem1	triggering receptor expressed on myeloid cells 1 [Source:MGI Symbol;Acc:MGI:1930005]
ENSMUSG00000038780	1.06	0.0011749	0.0166	Smurf1	SMAD specific E3 ubiquitin protein ligase 1 [Source:MGI Symbol;Acc:MGI:1923038]
ENSMUSG00000040254	-1.3456	0.0011765	0.016606	Sema3d	sema domain, immunoglobulin domain (Ig), short basic domain, secreted, (semaphorin) 3D [Source:MGI Symbol;Acc:MGI:1860118]
ENSMUSG00000018796	-0.8748	0.0011763	0.016606	Acsl1	acyl-CoA synthetase long-chain family member 1 [Source:MGI Symbol;Acc:MGI:102797]
ENSMUSG00000046603	-1.0843	0.0011771	0.016606	Tcaim	T cell activation inhibitor, mitochondrial [Source:MGI Symbol;Acc:MGI:1196217]
ENSMUSG00000078451	-1.3877	0.0011783	0.016613	Ppil6	peptidylprolyl isomerase (cyclophilin)-like 6 [Source:MGI Symbol;Acc:MGI:1920325]
ENSMUSG00000074813	2.1728	0.0011795	0.016621	Morrbid	myeloid RNA regulator of BCL2L11 induced cell death [Source:MGI Symbol;Acc:MGI:3652191]
ENSMUSG00000004371	4.678	0.001182	0.016647	Il11	interleukin 11 [Source:MGI Symbol;Acc:MGI:107613]
ENSMUSG00000042901	0.822	0.0011949	0.01682	Aida	axin interactor, dorsalization associated [Source:MGI Symbol;Acc:MGI:1919737]
ENSMUSG00000041836	1.3165	0.0011977	0.016851	Ptpre	protein tyrosine phosphatase, receptor type, E [Source:MGI Symbol;Acc:MGI:97813]
ENSMUSG00000029064	0.7559	0.001199	0.01686	Gnb1	guanine nucleotide binding protein (G protein), beta 1 [Source:MGI Symbol;Acc:MGI:95781]
ENSMUSG00000039323	-1.9579	0.0012	0.016865	Igfbp2	insulin-like growth factor binding protein 2 [Source:MGI Symbol;Acc:MGI:96437]
ENSMUSG00000066687	2.2086	0.0012028	0.016896	Zbtb16	zinc finger and BTB domain containing 16 [Source:MGI Symbol;Acc:MGI:103222]
ENSMUSG00000025204	-0.9169	0.0012058	0.01693	Ndufb8	NADH:ubiquinone oxidoreductase subunit B8 [Source:MGI Symbol;Acc:MGI:1914514]
ENSMUSG00000036002	1.1632	0.0012117	0.017003	Fam214b	family with sequence similarity 214, member B [Source:MGI Symbol;Acc:MGI:2441854]
ENSMUSG00000002791	-3.6355	0.0012205	0.017118	Pdxk-ps	pyridoxal (pyridoxine, vitamin B6) kinase, pseudogene [Source:MGI Symbol;Acc:MGI:1933201]
ENSMUSG00000055866	-0.8486	0.0012221	0.017131	Per2	period circadian clock 2 [Source:MGI Symbol;Acc:MGI:1195265]
ENSMUSG00000001082	1.0593	0.0012268	0.017188	Mfsd10	major facilitator superfamily domain containing 10 [Source:MGI Symbol;Acc:MGI:1915544]
ENSMUSG00000052387	-1.5412	0.0012294	0.017215	Trpm3	transient receptor potential cation channel, subfamily M, member 3 [Source:MGI Symbol;Acc:MGI:2443101]
ENSMUSG00000043943	-1.3773	0.0012325	0.017249	Naalad2	N-acetylated alpha-linked acidic dipeptidase 2 [Source:MGI Symbol;Acc:MGI:1919810]
ENSMUSG00000021125	1.0145	0.0012351	0.017276	Arg2	arginase type II [Source:MGI Symbol;Acc:MGI:1330806]
ENSMUSG00000028367	0.7275	0.0012365	0.017287	Txn1	thioredoxin 1 [Source:MGI Symbol;Acc:MGI:98874]
ENSMUSG00000087616	-1.7603	0.0012378	0.017297	Gm14257	predicted gene 14257 [Source:MGI Symbol;Acc:MGI:3652145]
ENSMUSG00000026670	0.794	0.0012387	0.017301	Uap1	UDP-N-acetylglucosamine pyrophosphorylase 1 [Source:MGI Symbol;Acc:MGI:1334459]
ENSMUSG00000027365	-0.7855	0.0012409	0.017317	Trpm7	transient receptor potential cation channel, subfamily M, member 7 [Source:MGI Symbol;Acc:MGI:1929996]
ENSMUSG00000028469	-1.0987	0.0012418	0.017317	Npr2	natriuretic peptide receptor 2 [Source:MGI Symbol;Acc:MGI:97372]
ENSMUSG00000063698	-1.2148	0.0012419	0.017317	Sfxn4	sideroflexin 4 [Source:MGI Symbol;Acc:MGI:2137680]
ENSMUSG00000037336	1.6845	0.0012428	0.017321	Mfsd2b	major facilitator superfamily domain containing 2B [Source:MGI Symbol;Acc:MGI:3583946]
ENSMUSG00000037432	-1.2531	0.0012511	0.017419	Fer1l5	fer-1-like 5 (C. elegans) [Source:MGI Symbol;Acc:MGI:3616091]
ENSMUSG00000040734	1.2222	0.0012511	0.017419	Ppp1r13l	protein phosphatase 1, regulatory subunit 13 like [Source:MGI Symbol;Acc:MGI:3525053]
ENSMUSG00000032481	0.7766	0.0012527	0.017432	Smarcc1	SWI/SNF related, matrix associated, actin dependent regulator of chromatin, subfamily c, member 1 [Source:MGI Symbol;Acc:MGI:1203524]
ENSMUSG00000118049	-1.8379	0.0012594	0.017517	Gm50103	predicted gene, 50103 [Source:MGI Symbol;Acc:MGI:6302834]
ENSMUSG00000032314	-1.0439	0.0012642	0.017574	Etfa	electron transferring flavoprotein, alpha polypeptide [Source:MGI Symbol;Acc:MGI:106092]
ENSMUSG00000054766	0.7424	0.0012671	0.017596	Set	SET nuclear oncogene [Source:MGI Symbol;Acc:MGI:1860267]
ENSMUSG00000040998	-1.143	0.0012671	0.017596	Npnt	nephronectin [Source:MGI Symbol;Acc:MGI:2148811]
ENSMUSG00000029868	1.3064	0.0012696	0.017622	Trpv6	transient receptor potential cation channel, subfamily V, member 6 [Source:MGI Symbol;Acc:MGI:1927259]
ENSMUSG00000030934	-0.987	0.0012707	0.017627	Oat	ornithine aminotransferase [Source:MGI Symbol;Acc:MGI:97394]
ENSMUSG00000019945	-1.5172	0.0012782	0.017723	Cabcoco1	ciliary associated calcium binding coiled-coil 1 [Source:MGI Symbol;Acc:MGI:1920537]
ENSMUSG00000049422	-1.0403	0.0012802	0.017741	Chchd10	coiled-coil-helix-coiled-coil-helix domain containing 10 [Source:MGI Symbol;Acc:MGI:2143558]
ENSMUSG00000032648	-1.3829	0.0012828	0.017767	Pygm	muscle glycogen phosphorylase [Source:MGI Symbol;Acc:MGI:97830]
ENSMUSG00000020788	-1.1208	0.0012939	0.017911	Atp2a3	ATPase, Ca++ transporting, ubiquitous [Source:MGI Symbol;Acc:MGI:1194503]
ENSMUSG00000064360	-1.4563	0.001307	0.018084	mt-Nd3	mitochondrially encoded NADH dehydrogenase 3 [Source:MGI Symbol;Acc:MGI:102499]
ENSMUSG00000049922	0.8569	0.0013095	0.018109	Slc35c1	solute carrier family 35, member C1 [Source:MGI Symbol;Acc:MGI:2443301]
ENSMUSG00000047412	-0.7692	0.001313	0.018149	Zbtb44	zinc finger and BTB domain containing 44 [Source:MGI Symbol;Acc:MGI:1925123]
ENSMUSG00000060639	-1.8977	0.0013224	0.018269	H4c9	H4 clustered histone 9 [Source:MGI Symbol;Acc:MGI:2448432]
ENSMUSG00000079435	0.7524	0.0013249	0.018294	Rpl36a	ribosomal protein L36A [Source:MGI Symbol;Acc:MGI:1201789]
ENSMUSG00000112466	-2.7886	0.0013455	0.018568	Gm29674	predicted gene, 29674 [Source:MGI Symbol;Acc:MGI:5588833]
ENSMUSG00000071984	-2.2529	0.0013536	0.018671	Fndc1	fibronectin type III domain containing 1 [Source:MGI Symbol;Acc:MGI:1915905]
ENSMUSG00000031150	1.1949	0.001362	0.018767	Ccdc120	coiled-coil domain containing 120 [Source:MGI Symbol;Acc:MGI:1859619]
ENSMUSG00000041324	2.233	0.0013616	0.018767	Inhba	inhibin beta-A [Source:MGI Symbol;Acc:MGI:96570]
ENSMUSG00000028444	-1.7047	0.0013642	0.018788	Cntfr	ciliary neurotrophic factor receptor [Source:MGI Symbol;Acc:MGI:99605]
ENSMUSG00000042498	-1.6074	0.0013667	0.018805	Radx	RPA1 related single stranded DNA binding protein, X-linked [Source:MGI Symbol;Acc:MGI:2147848]
ENSMUSG00000042988	-1.4357	0.0013669	0.018805	Notum	notum palmitoleoyl-protein carboxylesterase [Source:MGI Symbol;Acc:MGI:1924833]
ENSMUSG00000028150	-0.8378	0.0013698	0.018836	Rorc	RAR-related orphan receptor gamma [Source:MGI Symbol;Acc:MGI:104856]
ENSMUSG00000063904	0.7757	0.0013715	0.018849	Dpp3	dipeptidylpeptidase 3 [Source:MGI Symbol;Acc:MGI:1922471]
ENSMUSG00000038695	-0.9275	0.0013792	0.018936	Josd2	Josephin domain containing 2 [Source:MGI Symbol;Acc:MGI:1913374]
ENSMUSG00000002319	0.9094	0.0013792	0.018936	Ipo4	importin 4 [Source:MGI Symbol;Acc:MGI:1923001]
ENSMUSG00000020309	-1.1938	0.0013829	0.018977	Chac2	ChaC, cation transport regulator 2 [Source:MGI Symbol;Acc:MGI:1915294]
ENSMUSG00000046441	1.0086	0.0013855	0.019003	Cmtr2	cap methyltransferase 2 [Source:MGI Symbol;Acc:MGI:2384580]
ENSMUSG00000021116	0.8016	0.0013871	0.019006	Eif2s1	eukaryotic translation initiation factor 2, subunit 1 alpha [Source:MGI Symbol;Acc:MGI:95299]
ENSMUSG00000068349	5.6408	0.0013869	0.019006	Gml	glycosylphosphatidylinositol anchored molecule like [Source:MGI Symbol;Acc:MGI:3644767]
ENSMUSG00000029452	-0.9644	0.001389	0.019022	Tmem116	transmembrane protein 116 [Source:MGI Symbol;Acc:MGI:1924712]
ENSMUSG00000003348	1.1664	0.0013901	0.019028	Mob3a	MOB kinase activator 3A [Source:MGI Symbol;Acc:MGI:3050117]
ENSMUSG00000041144	-1.0438	0.0013916	0.019034	Dnah7b	dynein, axonemal, heavy chain 7B [Source:MGI Symbol;Acc:MGI:2684953]
ENSMUSG00000037971	-0.9351	0.001392	0.019034	1110032A03Rik	RIKEN cDNA 1110032A03 gene [Source:MGI Symbol;Acc:MGI:1915971]
ENSMUSG00000031461	-1.0899	0.0013953	0.019061	Myom2	myomesin 2 [Source:MGI Symbol;Acc:MGI:1328358]
ENSMUSG00000058392	0.8566	0.0013954	0.019061	Rrp1b	ribosomal RNA processing 1B [Source:MGI Symbol;Acc:MGI:1919712]
ENSMUSG00000067274	0.7323	0.0014004	0.019118	Rplp0	ribosomal protein, large, P0 [Source:MGI Symbol;Acc:MGI:1927636]
ENSMUSG00000035621	1.1345	0.0014054	0.019168	Midn	midnolin [Source:MGI Symbol;Acc:MGI:1890222]
ENSMUSG00000052336	-1.7071	0.0014049	0.019168	Cx3cr1	chemokine (C-X3-C motif) receptor 1 [Source:MGI Symbol;Acc:MGI:1333815]
ENSMUSG00000026305	0.8732	0.0014153	0.019292	Lrrfip1	leucine rich repeat (in FLII) interacting protein 1 [Source:MGI Symbol;Acc:MGI:1342770]
ENSMUSG00000008373	0.8275	0.0014168	0.019304	Prpf31	pre-mRNA processing factor 31 [Source:MGI Symbol;Acc:MGI:1916238]
ENSMUSG00000074673	-6.16	0.0014206	0.019345	Ttll9	tubulin tyrosine ligase-like family, member 9 [Source:MGI Symbol;Acc:MGI:1913589]
ENSMUSG00000106838	-1.3932	0.0014261	0.019411	1810017P11Rik	RIKEN cDNA 1810017P11 gene [Source:MGI Symbol;Acc:MGI:1916294]
ENSMUSG00000041323	-1.4865	0.0014326	0.019479	Ak7	adenylate kinase 7 [Source:MGI Symbol;Acc:MGI:1926051]
ENSMUSG00000024036	1.3747	0.0014324	0.019479	Slc37a1	solute carrier family 37 (glycerol-3-phosphate transporter), member 1 [Source:MGI Symbol;Acc:MGI:2446181]
ENSMUSG00000093674	0.7205	0.0014424	0.019602	Rpl41	ribosomal protein L41 [Source:MGI Symbol;Acc:MGI:1915195]
ENSMUSG00000050556	-1.1563	0.0014436	0.019609	Kcnb1	potassium voltage gated channel, Shab-related subfamily, member 1 [Source:MGI Symbol;Acc:MGI:96666]
ENSMUSG00000030769	-1.7104	0.0014487	0.019668	Slc5a11	solute carrier family 5 (sodium/glucose cotransporter), member 11 [Source:MGI Symbol;Acc:MGI:1919316]
ENSMUSG00000040883	-1.2467	0.0014508	0.019686	Tmem205	transmembrane protein 205 [Source:MGI Symbol;Acc:MGI:3045495]
ENSMUSG00000005800	2.8798	0.0014537	0.019716	Mmp8	matrix metallopeptidase 8 [Source:MGI Symbol;Acc:MGI:1202395]
ENSMUSG00000026558	0.8808	0.0014626	0.019826	Uck2	uridine-cytidine kinase 2 [Source:MGI Symbol;Acc:MGI:1931744]
ENSMUSG00000108652	-1.764	0.0014733	0.019962	0610006L08Rik	RIKEN cDNA 0610006L08 gene [Source:MGI Symbol;Acc:MGI:1923503]
ENSMUSG00000023829	-1.2513	0.0014838	0.020093	Slc22a1	solute carrier family 22 (organic cation transporter), member 1 [Source:MGI Symbol;Acc:MGI:108111]
ENSMUSG00000058756	-0.8191	0.0014863	0.020116	Thra	thyroid hormone receptor alpha [Source:MGI Symbol;Acc:MGI:98742]
ENSMUSG00000036620	0.7519	0.0014899	0.020141	Mgat4b	mannoside acetylglucosaminyltransferase 4, isoenzyme B [Source:MGI Symbol;Acc:MGI:2143974]
ENSMUSG00000023045	2.5566	0.0014894	0.020141	Soat2	sterol O-acyltransferase 2 [Source:MGI Symbol;Acc:MGI:1332226]
ENSMUSG00000039518	2.3805	0.0014904	0.020141	Cdsn	corneodesmosin [Source:MGI Symbol;Acc:MGI:3505689]
ENSMUSG00000057454	4.1898	0.0014917	0.02015	Lypd3	Ly6/Plaur domain containing 3 [Source:MGI Symbol;Acc:MGI:1919684]
ENSMUSG00000024493	0.7697	0.0014938	0.020167	Lars	leucyl-tRNA synthetase [Source:MGI Symbol;Acc:MGI:1913808]
ENSMUSG00000030536	0.7887	0.0014969	0.020198	Iqgap1	IQ motif containing GTPase activating protein 1 [Source:MGI Symbol;Acc:MGI:1352757]
ENSMUSG00000092086	1.0738	0.0014987	0.020213	Gm6793	predicted gene 6793 [Source:MGI Symbol;Acc:MGI:3643578]
ENSMUSG00000041957	0.8233	0.0015	0.020221	Pkp2	plakophilin 2 [Source:MGI Symbol;Acc:MGI:1914701]
ENSMUSG00000053289	0.8859	0.0015071	0.020306	Ddx10	DEAD box helicase 10 [Source:MGI Symbol;Acc:MGI:1924841]
ENSMUSG00000018040	0.7724	0.0015114	0.020354	Rrp7a	ribosomal RNA processing 7 homolog A [Source:MGI Symbol;Acc:MGI:1922028]
ENSMUSG00000028334	0.8949	0.0015211	0.020463	Nans	N-acetylneuraminic acid synthase (sialic acid synthase) [Source:MGI Symbol;Acc:MGI:2149820]
ENSMUSG00000030093	3.7465	0.001521	0.020463	Wnt7a	wingless-type MMTV integration site family, member 7A [Source:MGI Symbol;Acc:MGI:98961]
ENSMUSG00000019810	-0.9911	0.0015241	0.020493	Fuca2	fucosidase, alpha-L- 2, plasma [Source:MGI Symbol;Acc:MGI:1914098]
ENSMUSG00000036833	-0.91	0.0015264	0.020515	Pnpla7	patatin-like phospholipase domain containing 7 [Source:MGI Symbol;Acc:MGI:2385325]
ENSMUSG00000031494	-5.4429	0.0015276	0.020519	Cd209a	CD209a antigen [Source:MGI Symbol;Acc:MGI:2157942]
ENSMUSG00000029516	-1.3548	0.0015354	0.020615	Cit	citron [Source:MGI Symbol;Acc:MGI:105313]
ENSMUSG00000049804	1.1281	0.0015392	0.020655	Armcx4	armadillo repeat containing, X-linked 4 [Source:MGI Symbol;Acc:MGI:2147887]
ENSMUSG00000063296	-0.9268	0.0015409	0.020667	Tmem117	transmembrane protein 117 [Source:MGI Symbol;Acc:MGI:2444580]
ENSMUSG00000069372	2.0584	0.0015438	0.020696	Ctxn3	cortexin 3 [Source:MGI Symbol;Acc:MGI:3642816]
ENSMUSG00000047562	5.7051	0.0015531	0.020811	Mmp10	matrix metallopeptidase 10 [Source:MGI Symbol;Acc:MGI:97007]
ENSMUSG00000042078	-2.8898	0.0015558	0.020829	Svop	SV2 related protein [Source:MGI Symbol;Acc:MGI:1915916]
ENSMUSG00000032601	0.7488	0.001556	0.020829	Prkar2a	protein kinase, cAMP dependent regulatory, type II alpha [Source:MGI Symbol;Acc:MGI:108025]
ENSMUSG00000049799	-1.3563	0.0015604	0.020877	Lrrc19	leucine rich repeat containing 19 [Source:MGI Symbol;Acc:MGI:2140219]
ENSMUSG00000044676	-0.9869	0.0015667	0.020951	Zfp612	zinc finger protein 612 [Source:MGI Symbol;Acc:MGI:2443465]
ENSMUSG00000032224	-1.1472	0.0015709	0.020996	Fam81a	family with sequence similarity 81, member A [Source:MGI Symbol;Acc:MGI:1924136]
[truncated: 24,719 more rows]
